# Supplementary material for: Cell cycle–dependent localization of the proteasome to chromatin
Source: Sci Rep. 2020 Apr 2;10:5801. doi: 10.1038/s41598-020-62697-2 (PMC7118148; doi:10.1038/s41598-020-62697-2)
Supplement: Supplementary file 2 — Supplementary information2. [file 41598_2020_62697_MOESM2_ESM.xlsx]

## Sheet: シート1 - Supplement table 1
Supplement table 1
Q1	Q3	Retention time	ID	DP	EP	CE	CXP	Charge state	ID(s)	Description
443.772	303.203	30.1576	IA7209.NVSIGIVGK.2y3_1.light	50	10	24.526	9.62184	2	:FLJ81546A:	[PSMA1]proteasome subunit alpha 1
443.772	473.308	30.1576	IA7209.NVSIGIVGK.2y5_1.light	50	10	24.526	16.2729	2	:FLJ81546A:	[PSMA1]proteasome subunit alpha 1
443.772	586.392	30.1576	IA7209.NVSIGIVGK.2y6_1.light	50	10	24.526	20.6945	2	:FLJ81546A:	[PSMA1]proteasome subunit alpha 1
443.772	673.424	30.1576	IA7209.NVSIGIVGK.2y7_1.light	50	10	24.526	24.0975	2	:FLJ81546A:	[PSMA1]proteasome subunit alpha 1
447.779	311.217	30.1576	IA7209.NVSIGIVGK[13C615N2].2y3_1.heavy	50	10	24.7023	9.93518	2	:FLJ81546A:	[PSMA1]proteasome subunit alpha 1
447.779	481.322	30.1576	IA7209.NVSIGIVGK[13C615N2].2y5_1.heavy	50	10	24.7023	16.5863	2	:FLJ81546A:	[PSMA1]proteasome subunit alpha 1
447.779	594.407	30.1576	IA7209.NVSIGIVGK[13C615N2].2y6_1.heavy	50	10	24.7023	21.0079	2	:FLJ81546A:	[PSMA1]proteasome subunit alpha 1
447.779	681.438	30.1576	IA7209.NVSIGIVGK[13C615N2].2y7_1.heavy	50	10	24.7023	24.4108	2	:FLJ81546A:	[PSMA1]proteasome subunit alpha 1
431.216	448.234	29.7774	IA7289.NLADC[CAM]LR.2y3_1.light	50	10	23.9735	15.2925	2	:FLJ85595W:	[PSMB2]proteasome subunit beta 2
431.216	563.261	29.7774	IA7289.NLADC[CAM]LR.2y4_1.light	50	10	23.9735	19.7901	2	:FLJ85595W:	[PSMB2]proteasome subunit beta 2
431.216	634.298	29.7774	IA7289.NLADC[CAM]LR.2y5_1.light	50	10	23.9735	22.5677	2	:FLJ85595W:	[PSMB2]proteasome subunit beta 2
436.22	458.242	29.7774	IA7289.NLADC[CAM]LR[13C615N4].2y3_1.heavy	50	10	24.1937	15.6839	2	:FLJ85595W:	[PSMB2]proteasome subunit beta 2
436.22	573.269	29.7774	IA7289.NLADC[CAM]LR[13C615N4].2y4_1.heavy	50	10	24.1937	20.1814	2	:FLJ85595W:	[PSMB2]proteasome subunit beta 2
436.22	644.306	29.7774	IA7289.NLADC[CAM]LR[13C615N4].2y5_1.heavy	50	10	24.1937	22.959	2	:FLJ85595W:	[PSMB2]proteasome subunit beta 2
459.249	532.76	25.9133	IA8136.VIVLSSSHSYQR.3y9_2.light	50	10	26.9625	18.5975	3	:FLJ32443A:	[PSMG2]proteasome assembly chaperone 2
459.249	476.218	25.9133	IA8136.VIVLSSSHSYQR.3y8_2.light	50	10	26.9625	16.3867	3	:FLJ32443A:	[PSMG2]proteasome assembly chaperone 2
459.249	553.273	25.9133	IA8136.VIVLSSSHSYQR.3y4_1.light	50	10	26.9625	19.3996	3	:FLJ32443A:	[PSMG2]proteasome assembly chaperone 2
459.249	582.294	25.9133	IA8136.VIVLSSSHSYQR.3y10_2.light	50	10	26.9625	20.5343	3	:FLJ32443A:	[PSMG2]proteasome assembly chaperone 2
462.585	537.764	25.9133	IA8136.VIVLSSSHSYQR[13C615N4].3y9_2.heavy	50	10	27.1292	18.7932	3	:FLJ32443A:	[PSMG2]proteasome assembly chaperone 2
462.585	481.222	25.9133	IA8136.VIVLSSSHSYQR[13C615N4].3y8_2.heavy	50	10	27.1292	16.5824	3	:FLJ32443A:	[PSMG2]proteasome assembly chaperone 2
462.585	563.281	25.9133	IA8136.VIVLSSSHSYQR[13C615N4].3y4_1.heavy	50	10	27.1292	19.7909	3	:FLJ32443A:	[PSMG2]proteasome assembly chaperone 2
462.585	587.298	25.9133	IA8136.VIVLSSSHSYQR[13C615N4].3y10_2.heavy	50	10	27.1292	20.73	3	:FLJ32443A:	[PSMG2]proteasome assembly chaperone 2
350.721	401.287	29.5893	IA7287.AVELLR.2y3_1.light	50	10	20.4317	13.4569	2	:FLJ85595W:	[PSMB2]proteasome subunit beta 2
350.721	530.33	29.5893	IA7287.AVELLR.2y4_1.light	50	10	20.4317	18.5025	2	:FLJ85595W:	[PSMB2]proteasome subunit beta 2
350.721	300.155	29.5893	IA7287.AVELLR.2b3_1.light	50	10	20.4317	9.50266	2	:FLJ85595W:	[PSMB2]proteasome subunit beta 2
350.721	629.398	29.5893	IA7287.AVELLR.2y5_1.light	50	10	20.4317	22.3761	2	:FLJ85595W:	[PSMB2]proteasome subunit beta 2
355.725	411.295	29.5893	IA7287.AVELLR[13C615N4].2y3_1.heavy	50	10	20.6519	13.8482	2	:FLJ85595W:	[PSMB2]proteasome subunit beta 2
355.725	540.338	29.5893	IA7287.AVELLR[13C615N4].2y4_1.heavy	50	10	20.6519	18.8938	2	:FLJ85595W:	[PSMB2]proteasome subunit beta 2
355.725	300.155	29.5893	IA7287.AVELLR[13C615N4].2b3_1.heavy	50	10	20.6519	9.50266	2	:FLJ85595W:	[PSMB2]proteasome subunit beta 2
355.725	639.406	29.5893	IA7287.AVELLR[13C615N4].2y5_1.heavy	50	10	20.6519	22.7674	2	:FLJ85595W:	[PSMB2]proteasome subunit beta 2
540.792	590.297	31.2002	IA8133.YLLTPSMQK.2y5_1.light	50	10	28.7948	20.8472	2	:FLJ32443A:	[PSMG2]proteasome assembly chaperone 2
540.792	691.344	31.2002	IA8133.YLLTPSMQK.2y6_1.light	50	10	28.7948	24.7982	2	:FLJ32443A:	[PSMG2]proteasome assembly chaperone 2
540.792	804.428	31.2002	IA8133.YLLTPSMQK.2y7_1.light	50	10	28.7948	29.2197	2	:FLJ32443A:	[PSMG2]proteasome assembly chaperone 2
540.792	917.513	31.2002	IA8133.YLLTPSMQK.2y8_1.light	50	10	28.7948	33.6414	2	:FLJ32443A:	[PSMG2]proteasome assembly chaperone 2
544.799	598.311	31.2002	IA8133.YLLTPSMQK[13C615N2].2y5_1.heavy	50	10	28.9712	21.1606	2	:FLJ32443A:	[PSMG2]proteasome assembly chaperone 2
544.799	699.359	31.2002	IA8133.YLLTPSMQK[13C615N2].2y6_1.heavy	50	10	28.9712	25.1115	2	:FLJ32443A:	[PSMG2]proteasome assembly chaperone 2
544.799	812.443	31.2002	IA8133.YLLTPSMQK[13C615N2].2y7_1.heavy	50	10	28.9712	29.5331	2	:FLJ32443A:	[PSMG2]proteasome assembly chaperone 2
544.799	925.527	31.2002	IA8133.YLLTPSMQK[13C615N2].2y8_1.heavy	50	10	28.9712	33.9547	2	:FLJ32443A:	[PSMG2]proteasome assembly chaperone 2
576.806	357.25	33.8017	IA7281.SNFGYNIPLK.2y3_1.light	50	10	30.3795	11.7351	2	:FLJ96131A:	[PSMA3]proteasome subunit alpha 3
576.806	747.44	33.8017	IA7281.SNFGYNIPLK.2y6_1.light	50	10	30.3795	26.9915	2	:FLJ96131A:	[PSMA3]proteasome subunit alpha 3
576.806	804.461	33.8017	IA7281.SNFGYNIPLK.2y7_1.light	50	10	30.3795	29.221	2	:FLJ96131A:	[PSMA3]proteasome subunit alpha 3
576.806	951.53	33.8017	IA7281.SNFGYNIPLK.2y8_1.light	50	10	30.3795	34.9714	2	:FLJ96131A:	[PSMA3]proteasome subunit alpha 3
580.813	365.264	33.8017	IA7281.SNFGYNIPLK[13C615N2].2y3_1.heavy	50	10	30.5558	12.0484	2	:FLJ96131A:	[PSMA3]proteasome subunit alpha 3
580.813	755.454	33.8017	IA7281.SNFGYNIPLK[13C615N2].2y6_1.heavy	50	10	30.5558	27.3049	2	:FLJ96131A:	[PSMA3]proteasome subunit alpha 3
580.813	812.476	33.8017	IA7281.SNFGYNIPLK[13C615N2].2y7_1.heavy	50	10	30.5558	29.5344	2	:FLJ96131A:	[PSMA3]proteasome subunit alpha 3
580.813	959.544	33.8017	IA7281.SNFGYNIPLK[13C615N2].2y8_1.heavy	50	10	30.5558	35.2848	2	:FLJ96131A:	[PSMA3]proteasome subunit alpha 3
557.784	512.254	32.7114	IA7280.VFQVEYAMK.2y4_1.light	50	10	29.5425	17.7957	2	:FLJ96131A:	[PSMA3]proteasome subunit alpha 3
557.784	641.296	32.7114	IA7280.VFQVEYAMK.2y5_1.light	50	10	29.5425	22.8413	2	:FLJ96131A:	[PSMA3]proteasome subunit alpha 3
557.784	740.365	32.7114	IA7280.VFQVEYAMK.2y6_1.light	50	10	29.5425	26.7149	2	:FLJ96131A:	[PSMA3]proteasome subunit alpha 3
557.784	868.423	32.7114	IA7280.VFQVEYAMK.2y7_1.light	50	10	29.5425	31.7219	2	:FLJ96131A:	[PSMA3]proteasome subunit alpha 3
561.791	520.268	32.7114	IA7280.VFQVEYAMK[13C615N2].2y4_1.heavy	50	10	29.7188	18.1091	2	:FLJ96131A:	[PSMA3]proteasome subunit alpha 3
561.791	649.311	32.7114	IA7280.VFQVEYAMK[13C615N2].2y5_1.heavy	50	10	29.7188	23.1547	2	:FLJ96131A:	[PSMA3]proteasome subunit alpha 3
561.791	748.379	32.7114	IA7280.VFQVEYAMK[13C615N2].2y6_1.heavy	50	10	29.7188	27.0282	2	:FLJ96131A:	[PSMA3]proteasome subunit alpha 3
561.791	876.438	32.7114	IA7280.VFQVEYAMK[13C615N2].2y7_1.heavy	50	10	29.7188	32.0353	2	:FLJ96131A:	[PSMA3]proteasome subunit alpha 3
376.245	484.324	29.5608	QAAN01.LGPLVPR.2y4_1.light	50	10	21.5548	16.7037	2	AA N-term 01-LGPLVPR
376.245	581.377	29.5608	QAAN01.LGPLVPR.2y5_1.light	50	10	21.5548	20.4984	2	AA N-term 01-LGPLVPR
376.245	638.398	29.5608	QAAN01.LGPLVPR.2y6_1.light	50	10	21.5548	22.728	2	AA N-term 01-LGPLVPR
381.249	494.332	29.5608	QAAN01.LGPLVPR[13C615N4].2y4_1.heavy	50	10	21.775	17.095	2	AA N-term 01-LGPLVPR
381.249	591.385	29.5608	QAAN01.LGPLVPR[13C615N4].2y5_1.heavy	50	10	21.775	20.8898	2	AA N-term 01-LGPLVPR
381.249	648.407	29.5608	QAAN01.LGPLVPR[13C615N4].2y6_1.heavy	50	10	21.775	23.1193	2	AA N-term 01-LGPLVPR
435.738	417.246	17.8229	IA8092.VQPEAQAK.2y4_1.light	50	10	24.1725	14.0809	2	:FLJ92500A:	[PSME1]proteasome activator subunit 1
435.738	546.288	17.8229	IA8092.VQPEAQAK.2y5_1.light	50	10	24.1725	19.1265	2	:FLJ92500A:	[PSME1]proteasome activator subunit 1
435.738	643.341	17.8229	IA8092.VQPEAQAK.2y6_1.light	50	10	24.1725	22.9212	2	:FLJ92500A:	[PSME1]proteasome activator subunit 1
435.738	322.174	17.8229	IA8092.VQPEAQAK.2y6_2.light	50	10	24.1725	10.3636	2	:FLJ92500A:	[PSME1]proteasome activator subunit 1
439.745	425.26	17.8229	IA8092.VQPEAQAK[13C615N2].2y4_1.heavy	50	10	24.3488	14.3943	2	:FLJ92500A:	[PSME1]proteasome activator subunit 1
439.745	554.302	17.8229	IA8092.VQPEAQAK[13C615N2].2y5_1.heavy	50	10	24.3488	19.4398	2	:FLJ92500A:	[PSME1]proteasome activator subunit 1
439.745	651.355	17.8229	IA8092.VQPEAQAK[13C615N2].2y6_1.heavy	50	10	24.3488	23.2346	2	:FLJ92500A:	[PSME1]proteasome activator subunit 1
439.745	326.181	17.8229	IA8092.VQPEAQAK[13C615N2].2y6_2.heavy	50	10	24.3488	10.5203	2	:FLJ92500A:	[PSME1]proteasome activator subunit 1
420.787	529.346	32.5904	IA8091.IVVLLQR.2y4_1.light	50	10	23.5146	18.464	2	:FLJ92500A:	[PSME1]proteasome activator subunit 1
420.787	312.228	32.5904	IA8091.IVVLLQR.2b3_1.light	50	10	23.5146	9.97471	2	:FLJ92500A:	[PSME1]proteasome activator subunit 1
420.787	628.414	32.5904	IA8091.IVVLLQR.2y5_1.light	50	10	23.5146	22.3376	2	:FLJ92500A:	[PSME1]proteasome activator subunit 1
420.787	727.482	32.5904	IA8091.IVVLLQR.2y6_1.light	50	10	23.5146	26.2111	2	:FLJ92500A:	[PSME1]proteasome activator subunit 1
425.791	539.354	32.5904	IA8091.IVVLLQR[13C615N4].2y4_1.heavy	50	10	23.7348	18.8553	2	:FLJ92500A:	[PSME1]proteasome activator subunit 1
425.791	312.228	32.5904	IA8091.IVVLLQR[13C615N4].2b3_1.heavy	50	10	23.7348	9.97471	2	:FLJ92500A:	[PSME1]proteasome activator subunit 1
425.791	638.422	32.5904	IA8091.IVVLLQR[13C615N4].2y5_1.heavy	50	10	23.7348	22.7289	2	:FLJ92500A:	[PSME1]proteasome activator subunit 1
425.791	737.491	32.5904	IA8091.IVVLLQR[13C615N4].2y6_1.heavy	50	10	23.7348	26.6025	2	:FLJ92500A:	[PSME1]proteasome activator subunit 1
521.611	492.285	33.5255	IA7835.DTSLYRPALEELR.3y8_2.light	50	10	30.0805	17.0149	3	:FLJ53357A:	[PSMD2]proteasome 26S subunit, non-ATPase 2
521.611	827.462	33.5255	IA7835.DTSLYRPALEELR.3y7_1.light	50	10	30.0805	30.1204	3	:FLJ53357A:	[PSMD2]proteasome 26S subunit, non-ATPase 2
521.611	673.875	33.5255	IA7835.DTSLYRPALEELR.3y11_2.light	50	10	30.0805	24.1151	3	:FLJ53357A:	[PSMD2]proteasome 26S subunit, non-ATPase 2
521.611	630.359	33.5255	IA7835.DTSLYRPALEELR.3y10_2.light	50	10	30.0805	22.4136	3	:FLJ53357A:	[PSMD2]proteasome 26S subunit, non-ATPase 2
528.283	502.293	33.5255	IA7835.DTSLYR[13C615N4]PALEELR[13C615N4].3y8_2.heavy	50	10	30.4141	17.4063	3	:FLJ53357A:	[PSMD2]proteasome 26S subunit, non-ATPase 2
528.283	837.47	33.5255	IA7835.DTSLYR[13C615N4]PALEELR[13C615N4].3y7_1.heavy	50	10	30.4141	30.5117	3	:FLJ53357A:	[PSMD2]proteasome 26S subunit, non-ATPase 2
528.283	683.883	33.5255	IA7835.DTSLYR[13C615N4]PALEELR[13C615N4].3y11_2.heavy	50	10	30.4141	24.5064	3	:FLJ53357A:	[PSMD2]proteasome 26S subunit, non-ATPase 2
528.283	640.367	33.5255	IA7835.DTSLYR[13C615N4]PALEELR[13C615N4].3y10_2.heavy	50	10	30.4141	22.8049	3	:FLJ53357A:	[PSMD2]proteasome 26S subunit, non-ATPase 2
508.248	786.426	34.4211	IA7317.DAYSGGSVDLFHVR.3y6_1.light	50	10	29.4124	28.5159	3	:FLJ16369A:	[PSMB11]proteasome subunit beta 11
508.248	558.315	34.4211	IA7317.DAYSGGSVDLFHVR.3y4_1.light	50	10	29.4124	19.5967	3	:FLJ16369A:	[PSMB11]proteasome subunit beta 11
508.248	671.399	34.4211	IA7317.DAYSGGSVDLFHVR.3y5_1.light	50	10	29.4124	24.0183	3	:FLJ16369A:	[PSMB11]proteasome subunit beta 11
508.248	587.304	34.4211	IA7317.DAYSGGSVDLFHVR.3y11_2.light	50	10	29.4124	20.7302	3	:FLJ16369A:	[PSMB11]proteasome subunit beta 11
511.584	796.434	34.4211	IA7317.DAYSGGSVDLFHVR[13C615N4].3y6_1.heavy	50	10	29.5792	28.9072	3	:FLJ16369A:	[PSMB11]proteasome subunit beta 11
511.584	568.323	34.4211	IA7317.DAYSGGSVDLFHVR[13C615N4].3y4_1.heavy	50	10	29.5792	19.988	3	:FLJ16369A:	[PSMB11]proteasome subunit beta 11
511.584	681.407	34.4211	IA7317.DAYSGGSVDLFHVR[13C615N4].3y5_1.heavy	50	10	29.5792	24.4096	3	:FLJ16369A:	[PSMB11]proteasome subunit beta 11
511.584	592.308	34.4211	IA7317.DAYSGGSVDLFHVR[13C615N4].3y11_2.heavy	50	10	29.5792	20.9258	3	:FLJ16369A:	[PSMB11]proteasome subunit beta 11
583.788	604.33	28.456	IA7436.ANYDVLESQK.2y5_1.light	50	10	30.6867	21.3959	2	:FLJ96436A:	[PSMD9]proteasome 26S subunit, non-ATPase 9
583.788	703.399	28.456	IA7436.ANYDVLESQK.2y6_1.light	50	10	30.6867	25.2695	2	:FLJ96436A:	[PSMD9]proteasome 26S subunit, non-ATPase 9
583.788	818.425	28.456	IA7436.ANYDVLESQK.2y7_1.light	50	10	30.6867	29.767	2	:FLJ96436A:	[PSMD9]proteasome 26S subunit, non-ATPase 9
583.788	981.489	28.456	IA7436.ANYDVLESQK.2y8_1.light	50	10	30.6867	36.1428	2	:FLJ96436A:	[PSMD9]proteasome 26S subunit, non-ATPase 9
587.795	612.344	28.456	IA7436.ANYDVLESQK[13C615N2].2y5_1.heavy	50	10	30.863	21.7093	2	:FLJ96436A:	[PSMD9]proteasome 26S subunit, non-ATPase 9
587.795	711.413	28.456	IA7436.ANYDVLESQK[13C615N2].2y6_1.heavy	50	10	30.863	25.5828	2	:FLJ96436A:	[PSMD9]proteasome 26S subunit, non-ATPase 9
587.795	826.44	28.456	IA7436.ANYDVLESQK[13C615N2].2y7_1.heavy	50	10	30.863	30.0804	2	:FLJ96436A:	[PSMD9]proteasome 26S subunit, non-ATPase 9
587.795	989.503	28.456	IA7436.ANYDVLESQK[13C615N2].2y8_1.heavy	50	10	30.863	36.4562	2	:FLJ96436A:	[PSMD9]proteasome 26S subunit, non-ATPase 9
580.803	634.323	34.7583	IA7798.NDIAINELMK.2y5_1.light	50	10	30.5553	22.5686	2	:FLJ96428A:	[PSMD7]proteasome 26S subunit, non-ATPase 7
580.803	747.407	34.7583	IA7798.NDIAINELMK.2y6_1.light	50	10	30.5553	26.9902	2	:FLJ96428A:	[PSMD7]proteasome 26S subunit, non-ATPase 7
580.803	818.444	34.7583	IA7798.NDIAINELMK.2y7_1.light	50	10	30.5553	29.7678	2	:FLJ96428A:	[PSMD7]proteasome 26S subunit, non-ATPase 7
580.803	931.528	34.7583	IA7798.NDIAINELMK.2y8_1.light	50	10	30.5553	34.1893	2	:FLJ96428A:	[PSMD7]proteasome 26S subunit, non-ATPase 7
584.81	642.337	34.7583	IA7798.NDIAINELMK[13C615N2].2y5_1.heavy	50	10	30.7316	22.882	2	:FLJ96428A:	[PSMD7]proteasome 26S subunit, non-ATPase 7
584.81	755.421	34.7583	IA7798.NDIAINELMK[13C615N2].2y6_1.heavy	50	10	30.7316	27.3036	2	:FLJ96428A:	[PSMD7]proteasome 26S subunit, non-ATPase 7
584.81	826.458	34.7583	IA7798.NDIAINELMK[13C615N2].2y7_1.heavy	50	10	30.7316	30.0811	2	:FLJ96428A:	[PSMD7]proteasome 26S subunit, non-ATPase 7
584.81	939.542	34.7583	IA7798.NDIAINELMK[13C615N2].2y8_1.heavy	50	10	30.7316	34.5027	2	:FLJ96428A:	[PSMD7]proteasome 26S subunit, non-ATPase 7
495.764	478.226	27.0105	IA7677.AQSLLSTDR.2y4_1.light	50	10	26.8136	16.4652	2	:FLJ81633A:	[PSMD11]proteasome 26S subunit, non-ATPase 11
495.764	591.31	27.0105	IA7677.AQSLLSTDR.2y5_1.light	50	10	26.8136	20.8868	2	:FLJ81633A:	[PSMD11]proteasome 26S subunit, non-ATPase 11
495.764	704.394	27.0105	IA7677.AQSLLSTDR.2y6_1.light	50	10	26.8136	25.3084	2	:FLJ81633A:	[PSMD11]proteasome 26S subunit, non-ATPase 11
495.764	791.426	27.0105	IA7677.AQSLLSTDR.2y7_1.light	50	10	26.8136	28.7114	2	:FLJ81633A:	[PSMD11]proteasome 26S subunit, non-ATPase 11
500.769	488.234	27.0105	IA7677.AQSLLSTDR[13C615N4].2y4_1.heavy	50	10	27.0338	16.8565	2	:FLJ81633A:	[PSMD11]proteasome 26S subunit, non-ATPase 11
500.769	601.318	27.0105	IA7677.AQSLLSTDR[13C615N4].2y5_1.heavy	50	10	27.0338	21.2781	2	:FLJ81633A:	[PSMD11]proteasome 26S subunit, non-ATPase 11
500.769	714.402	27.0105	IA7677.AQSLLSTDR[13C615N4].2y6_1.heavy	50	10	27.0338	25.6997	2	:FLJ81633A:	[PSMD11]proteasome 26S subunit, non-ATPase 11
500.769	801.434	27.0105	IA7677.AQSLLSTDR[13C615N4].2y7_1.heavy	50	10	27.0338	29.1027	2	:FLJ81633A:	[PSMD11]proteasome 26S subunit, non-ATPase 11
505.251	359.24	27.8973	IA7038.DVYTGDALR.2y3_1.light	50	10	27.231	11.8129	2	:FLJ25321A:	[PSMB1]proteasome subunit beta 1
505.251	531.289	27.8973	IA7038.DVYTGDALR.2y5_1.light	50	10	27.231	18.54	2	:FLJ25321A:	[PSMB1]proteasome subunit beta 1
505.251	632.336	27.8973	IA7038.DVYTGDALR.2y6_1.light	50	10	27.231	22.4909	2	:FLJ25321A:	[PSMB1]proteasome subunit beta 1
505.251	795.399	27.8973	IA7038.DVYTGDALR.2y7_1.light	50	10	27.231	28.8667	2	:FLJ25321A:	[PSMB1]proteasome subunit beta 1
510.255	369.248	27.8973	IA7038.DVYTGDALR[13C615N4].2y3_1.heavy	50	10	27.4512	12.2042	2	:FLJ25321A:	[PSMB1]proteasome subunit beta 1
510.255	541.297	27.8973	IA7038.DVYTGDALR[13C615N4].2y5_1.heavy	50	10	27.4512	18.9313	2	:FLJ25321A:	[PSMB1]proteasome subunit beta 1
510.255	642.345	27.8973	IA7038.DVYTGDALR[13C615N4].2y6_1.heavy	50	10	27.4512	22.8823	2	:FLJ25321A:	[PSMB1]proteasome subunit beta 1
510.255	805.408	27.8973	IA7038.DVYTGDALR[13C615N4].2y7_1.heavy	50	10	27.4512	29.2581	2	:FLJ25321A:	[PSMB1]proteasome subunit beta 1
434.721	389.251	30.824	IA8248.MNFSTLR.2y3_1.light	50	10	24.1277	12.9863	2	:FLJ92400A:	[POMP]proteasome maturation protein
434.721	476.283	30.824	IA8248.MNFSTLR.2y4_1.light	50	10	24.1277	16.3893	2	:FLJ92400A:	[POMP]proteasome maturation protein
434.721	623.351	30.824	IA8248.MNFSTLR.2y5_1.light	50	10	24.1277	22.1396	2	:FLJ92400A:	[POMP]proteasome maturation protein
434.721	737.394	30.824	IA8248.MNFSTLR.2y6_1.light	50	10	24.1277	26.5987	2	:FLJ92400A:	[POMP]proteasome maturation protein
439.725	399.259	30.824	IA8248.MNFSTLR[13C615N4].2y3_1.heavy	50	10	24.3479	13.3776	2	:FLJ92400A:	[POMP]proteasome maturation protein
439.725	486.291	30.824	IA8248.MNFSTLR[13C615N4].2y4_1.heavy	50	10	24.3479	16.7806	2	:FLJ92400A:	[POMP]proteasome maturation protein
439.725	633.359	30.824	IA8248.MNFSTLR[13C615N4].2y5_1.heavy	50	10	24.3479	22.5309	2	:FLJ92400A:	[POMP]proteasome maturation protein
439.725	747.402	30.824	IA8248.MNFSTLR[13C615N4].2y6_1.heavy	50	10	24.3479	26.99	2	:FLJ92400A:	[POMP]proteasome maturation protein
504.261	362.171	30.6389	IA7037.DVFISAAER.2b3_1.light	50	10	27.1875	11.9275	2	:FLJ25321A:	[PSMB1]proteasome subunit beta 1
504.261	533.268	30.6389	IA7037.DVFISAAER.2y5_1.light	50	10	27.1875	18.6174	2	:FLJ25321A:	[PSMB1]proteasome subunit beta 1
504.261	646.352	30.6389	IA7037.DVFISAAER.2y6_1.light	50	10	27.1875	23.039	2	:FLJ25321A:	[PSMB1]proteasome subunit beta 1
504.261	793.42	30.6389	IA7037.DVFISAAER.2y7_1.light	50	10	27.1875	28.7893	2	:FLJ25321A:	[PSMB1]proteasome subunit beta 1
509.266	362.171	30.6389	IA7037.DVFISAAER[13C615N4].2b3_1.heavy	50	10	27.4077	11.9275	2	:FLJ25321A:	[PSMB1]proteasome subunit beta 1
509.266	543.276	30.6389	IA7037.DVFISAAER[13C615N4].2y5_1.heavy	50	10	27.4077	19.0087	2	:FLJ25321A:	[PSMB1]proteasome subunit beta 1
509.266	656.36	30.6389	IA7037.DVFISAAER[13C615N4].2y6_1.heavy	50	10	27.4077	23.4303	2	:FLJ25321A:	[PSMB1]proteasome subunit beta 1
509.266	803.428	30.6389	IA7037.DVFISAAER[13C615N4].2y7_1.heavy	50	10	27.4077	29.1806	2	:FLJ25321A:	[PSMB1]proteasome subunit beta 1
505.293	553.346	21.6056	IA7796.ITNQVHGLK.2y5_1.light	50	10	27.2329	19.4024	2	:FLJ96428A:	[PSMD7]proteasome 26S subunit, non-ATPase 7
505.293	681.404	21.6056	IA7796.ITNQVHGLK.2y6_1.light	50	10	27.2329	24.4095	2	:FLJ96428A:	[PSMD7]proteasome 26S subunit, non-ATPase 7
505.293	795.447	21.6056	IA7796.ITNQVHGLK.2y7_1.light	50	10	27.2329	28.8686	2	:FLJ96428A:	[PSMD7]proteasome 26S subunit, non-ATPase 7
505.293	896.495	21.6056	IA7796.ITNQVHGLK.2y8_1.light	50	10	27.2329	32.8196	2	:FLJ96428A:	[PSMD7]proteasome 26S subunit, non-ATPase 7
509.3	561.36	21.6056	IA7796.ITNQVHGLK[13C615N2].2y5_1.heavy	50	10	27.4092	19.7158	2	:FLJ96428A:	[PSMD7]proteasome 26S subunit, non-ATPase 7
509.3	689.418	21.6056	IA7796.ITNQVHGLK[13C615N2].2y6_1.heavy	50	10	27.4092	24.7228	2	:FLJ96428A:	[PSMD7]proteasome 26S subunit, non-ATPase 7
509.3	803.461	21.6056	IA7796.ITNQVHGLK[13C615N2].2y7_1.heavy	50	10	27.4092	29.1819	2	:FLJ96428A:	[PSMD7]proteasome 26S subunit, non-ATPase 7
509.3	904.509	21.6056	IA7796.ITNQVHGLK[13C615N2].2y8_1.heavy	50	10	27.4092	33.1329	2	:FLJ96428A:	[PSMD7]proteasome 26S subunit, non-ATPase 7
417.222	375.235	24.981	IA7035.EETVSLR.2y3_1.light	50	10	23.3578	12.4383	2	:FLJ25321A:	[PSMB1]proteasome subunit beta 1
417.222	474.303	24.981	IA7035.EETVSLR.2y4_1.light	50	10	23.3578	16.3118	2	:FLJ25321A:	[PSMB1]proteasome subunit beta 1
417.222	575.351	24.981	IA7035.EETVSLR.2y5_1.light	50	10	23.3578	20.2628	2	:FLJ25321A:	[PSMB1]proteasome subunit beta 1
422.226	385.243	24.981	IA7035.EETVSLR[13C615N4].2y3_1.heavy	50	10	23.5779	12.8296	2	:FLJ25321A:	[PSMB1]proteasome subunit beta 1
422.226	484.312	24.981	IA7035.EETVSLR[13C615N4].2y4_1.heavy	50	10	23.5779	16.7032	2	:FLJ25321A:	[PSMB1]proteasome subunit beta 1
422.226	585.359	24.981	IA7035.EETVSLR[13C615N4].2y5_1.heavy	50	10	23.5779	20.6541	2	:FLJ25321A:	[PSMB1]proteasome subunit beta 1
527.573	586.226	33.471	IA8003.ADHDFVVQEDFMK.3b5_1.light	50	10	30.3787	20.688	3	:FLJ94253A:	[PSMC6]proteasome 26S subunit, ATPase 6
527.573	797.35	33.471	IA8003.ADHDFVVQEDFMK.3y6_1.light	50	10	30.3787	28.943	3	:FLJ94253A:	[PSMC6]proteasome 26S subunit, ATPase 6
527.573	685.294	33.471	IA8003.ADHDFVVQEDFMK.3b6_1.light	50	10	30.3787	24.5616	3	:FLJ94253A:	[PSMC6]proteasome 26S subunit, ATPase 6
527.573	669.291	33.471	IA8003.ADHDFVVQEDFMK.3y5_1.light	50	10	30.3787	23.9359	3	:FLJ94253A:	[PSMC6]proteasome 26S subunit, ATPase 6
530.245	586.226	33.471	IA8003.ADHDFVVQEDFMK[13C615N2].3b5_1.heavy	50	10	30.5123	20.688	3	:FLJ94253A:	[PSMC6]proteasome 26S subunit, ATPase 6
530.245	805.364	33.471	IA8003.ADHDFVVQEDFMK[13C615N2].3y6_1.heavy	50	10	30.5123	29.2563	3	:FLJ94253A:	[PSMC6]proteasome 26S subunit, ATPase 6
530.245	685.294	33.471	IA8003.ADHDFVVQEDFMK[13C615N2].3b6_1.heavy	50	10	30.5123	24.5616	3	:FLJ94253A:	[PSMC6]proteasome 26S subunit, ATPase 6
530.245	677.305	33.471	IA8003.ADHDFVVQEDFMK[13C615N2].3y5_1.heavy	50	10	30.5123	24.2492	3	:FLJ94253A:	[PSMC6]proteasome 26S subunit, ATPase 6
560.322	924.567	38.6557	IA8124.VLLGQDEPLIHVFAK.3y8_1.light	50	10	32.0161	33.9172	3	:FLJ81734A:	[PSMG3]proteasome assembly chaperone 3
560.322	714.43	38.6557	IA8124.VLLGQDEPLIHVFAK.3y6_1.light	50	10	32.0161	25.7008	3	:FLJ81734A:	[PSMG3]proteasome assembly chaperone 3
560.322	601.346	38.6557	IA8124.VLLGQDEPLIHVFAK.3y5_1.light	50	10	32.0161	21.2792	3	:FLJ81734A:	[PSMG3]proteasome assembly chaperone 3
560.322	677.362	38.6557	IA8124.VLLGQDEPLIHVFAK.3y12_2.light	50	10	32.0161	24.2515	3	:FLJ81734A:	[PSMG3]proteasome assembly chaperone 3
562.994	932.581	38.6557	IA8124.VLLGQDEPLIHVFAK[13C615N2].3y8_1.heavy	50	10	32.1497	34.2305	3	:FLJ81734A:	[PSMG3]proteasome assembly chaperone 3
562.994	722.444	38.6557	IA8124.VLLGQDEPLIHVFAK[13C615N2].3y6_1.heavy	50	10	32.1497	26.0142	3	:FLJ81734A:	[PSMG3]proteasome assembly chaperone 3
562.994	609.36	38.6557	IA8124.VLLGQDEPLIHVFAK[13C615N2].3y5_1.heavy	50	10	32.1497	21.5926	3	:FLJ81734A:	[PSMG3]proteasome assembly chaperone 3
562.994	681.369	38.6557	IA8124.VLLGQDEPLIHVFAK[13C615N2].3y12_2.heavy	50	10	32.1497	24.4081	3	:FLJ81734A:	[PSMG3]proteasome assembly chaperone 3
579.312	315.13	26.9949	IA7310.EGQLPSVASAAK.2b3_1.light	50	10	30.4897	10.0882	2	:FLJ16369A:	[PSMB11]proteasome subunit beta 11
579.312	730.409	26.9949	IA7310.EGQLPSVASAAK.2y8_1.light	50	10	30.4897	26.3256	2	:FLJ16369A:	[PSMB11]proteasome subunit beta 11
579.312	365.708	26.9949	IA7310.EGQLPSVASAAK.2y8_2.light	50	10	30.4897	12.0658	2	:FLJ16369A:	[PSMB11]proteasome subunit beta 11
579.312	843.493	26.9949	IA7310.EGQLPSVASAAK.2y9_1.light	50	10	30.4897	30.7472	2	:FLJ16369A:	[PSMB11]proteasome subunit beta 11
583.319	315.13	26.9949	IA7310.EGQLPSVASAAK[13C615N2].2b3_1.heavy	50	10	30.666	10.0882	2	:FLJ16369A:	[PSMB11]proteasome subunit beta 11
583.319	738.424	26.9949	IA7310.EGQLPSVASAAK[13C615N2].2y8_1.heavy	50	10	30.666	26.639	2	:FLJ16369A:	[PSMB11]proteasome subunit beta 11
583.319	369.715	26.9949	IA7310.EGQLPSVASAAK[13C615N2].2y8_2.heavy	50	10	30.666	12.2225	2	:FLJ16369A:	[PSMB11]proteasome subunit beta 11
583.319	851.508	26.9949	IA7310.EGQLPSVASAAK[13C615N2].2y9_1.heavy	50	10	30.666	31.0606	2	:FLJ16369A:	[PSMB11]proteasome subunit beta 11
480.256	459.293	25.7816	IA7430.EEIEAQIK.2y4_1.light	50	10	26.1313	15.725	2	:FLJ96436A:	[PSMD9]proteasome 26S subunit, non-ATPase 9
480.256	588.335	25.7816	IA7430.EEIEAQIK.2y5_1.light	50	10	26.1313	20.7705	2	:FLJ96436A:	[PSMD9]proteasome 26S subunit, non-ATPase 9
480.256	701.419	25.7816	IA7430.EEIEAQIK.2y6_1.light	50	10	26.1313	25.1921	2	:FLJ96436A:	[PSMD9]proteasome 26S subunit, non-ATPase 9
480.256	351.213	25.7816	IA7430.EEIEAQIK.2y6_2.light	50	10	26.1313	11.499	2	:FLJ96436A:	[PSMD9]proteasome 26S subunit, non-ATPase 9
484.263	467.307	25.7816	IA7430.EEIEAQIK[13C615N2].2y4_1.heavy	50	10	26.3076	16.0383	2	:FLJ96436A:	[PSMD9]proteasome 26S subunit, non-ATPase 9
484.263	596.349	25.7816	IA7430.EEIEAQIK[13C615N2].2y5_1.heavy	50	10	26.3076	21.0838	2	:FLJ96436A:	[PSMD9]proteasome 26S subunit, non-ATPase 9
484.263	709.433	25.7816	IA7430.EEIEAQIK[13C615N2].2y6_1.heavy	50	10	26.3076	25.5054	2	:FLJ96436A:	[PSMD9]proteasome 26S subunit, non-ATPase 9
484.263	355.22	25.7816	IA7430.EEIEAQIK[13C615N2].2y6_2.heavy	50	10	26.3076	11.6557	2	:FLJ96436A:	[PSMD9]proteasome 26S subunit, non-ATPase 9
405.206	423.224	29.0935	IA7672.SLADFEK.2y3_1.light	50	10	22.8291	14.3147	2	:FLJ81633A:	[PSMD11]proteasome 26S subunit, non-ATPase 11
405.206	538.251	29.0935	IA7672.SLADFEK.2y4_1.light	50	10	22.8291	18.8122	2	:FLJ81633A:	[PSMD11]proteasome 26S subunit, non-ATPase 11
405.206	609.288	29.0935	IA7672.SLADFEK.2y5_1.light	50	10	22.8291	21.5898	2	:FLJ81633A:	[PSMD11]proteasome 26S subunit, non-ATPase 11
405.206	722.372	29.0935	IA7672.SLADFEK.2y6_1.light	50	10	22.8291	26.0113	2	:FLJ81633A:	[PSMD11]proteasome 26S subunit, non-ATPase 11
409.213	431.238	29.0935	IA7672.SLADFEK[13C615N2].2y3_1.heavy	50	10	23.0054	14.628	2	:FLJ81633A:	[PSMD11]proteasome 26S subunit, non-ATPase 11
409.213	546.265	29.0935	IA7672.SLADFEK[13C615N2].2y4_1.heavy	50	10	23.0054	19.1256	2	:FLJ81633A:	[PSMD11]proteasome 26S subunit, non-ATPase 11
409.213	617.302	29.0935	IA7672.SLADFEK[13C615N2].2y5_1.heavy	50	10	23.0054	21.9031	2	:FLJ81633A:	[PSMD11]proteasome 26S subunit, non-ATPase 11
409.213	730.386	29.0935	IA7672.SLADFEK[13C615N2].2y6_1.heavy	50	10	23.0054	26.3247	2	:FLJ81633A:	[PSMD11]proteasome 26S subunit, non-ATPase 11
475.769	347.204	31.2002	IA7670.ILFTEATR.2y3_1.light	50	10	25.9338	11.3423	2	:FLJ56327A:	[PSMD8]proteasome 26S subunit, non-ATPase 8
475.769	577.294	31.2002	IA7670.ILFTEATR.2y5_1.light	50	10	25.9338	20.3388	2	:FLJ56327A:	[PSMD8]proteasome 26S subunit, non-ATPase 8
475.769	724.362	31.2002	IA7670.ILFTEATR.2y6_1.light	50	10	25.9338	26.0892	2	:FLJ56327A:	[PSMD8]proteasome 26S subunit, non-ATPase 8
475.769	837.447	31.2002	IA7670.ILFTEATR.2y7_1.light	50	10	25.9338	30.5108	2	:FLJ56327A:	[PSMD8]proteasome 26S subunit, non-ATPase 8
480.773	357.212	31.2002	IA7670.ILFTEATR[13C615N4].2y3_1.heavy	50	10	26.154	11.7336	2	:FLJ56327A:	[PSMD8]proteasome 26S subunit, non-ATPase 8
480.773	587.302	31.2002	IA7670.ILFTEATR[13C615N4].2y5_1.heavy	50	10	26.154	20.7301	2	:FLJ56327A:	[PSMD8]proteasome 26S subunit, non-ATPase 8
480.773	734.371	31.2002	IA7670.ILFTEATR[13C615N4].2y6_1.heavy	50	10	26.154	26.4805	2	:FLJ56327A:	[PSMD8]proteasome 26S subunit, non-ATPase 8
480.773	847.455	31.2002	IA7670.ILFTEATR[13C615N4].2y7_1.heavy	50	10	26.154	30.9021	2	:FLJ56327A:	[PSMD8]proteasome 26S subunit, non-ATPase 8
468.913	545.308	35.833	IA8121.NLVAFVSQEAGNR.3b5_1.light	50	10	27.4457	19.0881	3	:FLJ81734A:	[PSMG3]proteasome assembly chaperone 3
468.913	674.322	35.833	IA8121.NLVAFVSQEAGNR.3y6_1.light	50	10	27.4457	24.1326	3	:FLJ81734A:	[PSMG3]proteasome assembly chaperone 3
468.913	761.354	35.833	IA8121.NLVAFVSQEAGNR.3y7_1.light	50	10	27.4457	27.5355	3	:FLJ81734A:	[PSMG3]proteasome assembly chaperone 3
468.913	546.263	35.833	IA8121.NLVAFVSQEAGNR.3y5_1.light	50	10	27.4457	19.1255	3	:FLJ81734A:	[PSMG3]proteasome assembly chaperone 3
472.249	545.308	35.833	IA8121.NLVAFVSQEAGNR[13C615N4].3b5_1.heavy	50	10	27.6124	19.0881	3	:FLJ81734A:	[PSMG3]proteasome assembly chaperone 3
472.249	684.33	35.833	IA8121.NLVAFVSQEAGNR[13C615N4].3y6_1.heavy	50	10	27.6124	24.5239	3	:FLJ81734A:	[PSMG3]proteasome assembly chaperone 3
472.249	771.362	35.833	IA8121.NLVAFVSQEAGNR[13C615N4].3y7_1.heavy	50	10	27.6124	27.9269	3	:FLJ81734A:	[PSMG3]proteasome assembly chaperone 3
472.249	556.271	35.833	IA8121.NLVAFVSQEAGNR[13C615N4].3y5_1.heavy	50	10	27.6124	19.5168	3	:FLJ81734A:	[PSMG3]proteasome assembly chaperone 3
373.214	359.24	27.8973	IA7273.SLADIAR.2y3_1.light	50	10	21.4214	11.8129	2	:FLJ96131A:	[PSMA3]proteasome subunit alpha 3
373.214	474.267	27.8973	IA7273.SLADIAR.2y4_1.light	50	10	21.4214	16.3104	2	:FLJ96131A:	[PSMA3]proteasome subunit alpha 3
373.214	272.161	27.8973	IA7273.SLADIAR.2b3_1.light	50	10	21.4214	8.4081	2	:FLJ96131A:	[PSMA3]proteasome subunit alpha 3
373.214	545.304	27.8973	IA7273.SLADIAR.2y5_1.light	50	10	21.4214	19.088	2	:FLJ96131A:	[PSMA3]proteasome subunit alpha 3
378.218	369.248	27.8973	IA7273.SLADIAR[13C615N4].2y3_1.heavy	50	10	21.6416	12.2042	2	:FLJ96131A:	[PSMA3]proteasome subunit alpha 3
378.218	484.275	27.8973	IA7273.SLADIAR[13C615N4].2y4_1.heavy	50	10	21.6416	16.7018	2	:FLJ96131A:	[PSMA3]proteasome subunit alpha 3
378.218	272.161	27.8973	IA7273.SLADIAR[13C615N4].2b3_1.heavy	50	10	21.6416	8.4081	2	:FLJ96131A:	[PSMA3]proteasome subunit alpha 3
378.218	555.313	27.8973	IA7273.SLADIAR[13C615N4].2y5_1.heavy	50	10	21.6416	19.4793	2	:FLJ96131A:	[PSMA3]proteasome subunit alpha 3
446.243	417.246	34.2467	IA8240.LMVMEIR.2y3_1.light	50	10	24.6347	14.0809	2	:FLJ92500A:	[PSME1]proteasome activator subunit 1
446.243	548.286	34.2467	IA8240.LMVMEIR.2y4_1.light	50	10	24.6347	19.2046	2	:FLJ92500A:	[PSME1]proteasome activator subunit 1
446.243	647.355	34.2467	IA8240.LMVMEIR.2y5_1.light	50	10	24.6347	23.0782	2	:FLJ92500A:	[PSME1]proteasome activator subunit 1
446.243	778.395	34.2467	IA8240.LMVMEIR.2y6_1.light	50	10	24.6347	28.2018	2	:FLJ92500A:	[PSME1]proteasome activator subunit 1
451.247	427.254	34.2467	IA8240.LMVMEIR[13C615N4].2y3_1.heavy	50	10	24.8549	14.4722	2	:FLJ92500A:	[PSME1]proteasome activator subunit 1
451.247	558.294	34.2467	IA8240.LMVMEIR[13C615N4].2y4_1.heavy	50	10	24.8549	19.5959	2	:FLJ92500A:	[PSME1]proteasome activator subunit 1
451.247	657.363	34.2467	IA8240.LMVMEIR[13C615N4].2y5_1.heavy	50	10	24.8549	23.4695	2	:FLJ92500A:	[PSME1]proteasome activator subunit 1
451.247	788.403	34.2467	IA8240.LMVMEIR[13C615N4].2y6_1.heavy	50	10	24.8549	28.5932	2	:FLJ92500A:	[PSME1]proteasome activator subunit 1
553.99	741.425	36.3018	IA7905.ALHSVLQAVPLNELR.3y6_1.light	50	10	31.6995	26.7563	3	:FLJ52877A:	[PSMD5]proteasome 26S subunit, non-ATPase 5
553.99	749.431	36.3018	IA7905.ALHSVLQAVPLNELR.3b7_1.light	50	10	31.6995	27.0694	3	:FLJ52877A:	[PSMD5]proteasome 26S subunit, non-ATPase 5
553.99	531.289	36.3018	IA7905.ALHSVLQAVPLNELR.3y4_1.light	50	10	31.6995	18.54	3	:FLJ52877A:	[PSMD5]proteasome 26S subunit, non-ATPase 5
553.99	820.468	36.3018	IA7905.ALHSVLQAVPLNELR.3b8_1.light	50	10	31.6995	29.8469	3	:FLJ52877A:	[PSMD5]proteasome 26S subunit, non-ATPase 5
557.326	751.434	36.3018	IA7905.ALHSVLQAVPLNELR[13C615N4].3y6_1.heavy	50	10	31.8663	27.1477	3	:FLJ52877A:	[PSMD5]proteasome 26S subunit, non-ATPase 5
557.326	749.431	36.3018	IA7905.ALHSVLQAVPLNELR[13C615N4].3b7_1.heavy	50	10	31.8663	27.0694	3	:FLJ52877A:	[PSMD5]proteasome 26S subunit, non-ATPase 5
557.326	541.297	36.3018	IA7905.ALHSVLQAVPLNELR[13C615N4].3y4_1.heavy	50	10	31.8663	18.9313	3	:FLJ52877A:	[PSMD5]proteasome 26S subunit, non-ATPase 5
557.326	820.468	36.3018	IA7905.ALHSVLQAVPLNELR[13C615N4].3b8_1.heavy	50	10	31.8663	29.8469	3	:FLJ52877A:	[PSMD5]proteasome 26S subunit, non-ATPase 5
677.387	513.314	37.9582	IA7507.GLLGC[CAM]NIIPLQR.2y4_1.light	50	10	34.805	17.8372	2	:FLJ96436A:	[PSMD9]proteasome 26S subunit, non-ATPase 9
677.387	626.398	37.9582	IA7507.GLLGC[CAM]NIIPLQR.2y5_1.light	50	10	34.805	22.2588	2	:FLJ96436A:	[PSMD9]proteasome 26S subunit, non-ATPase 9
677.387	853.525	37.9582	IA7507.GLLGC[CAM]NIIPLQR.2y7_1.light	50	10	34.805	31.1394	2	:FLJ96436A:	[PSMD9]proteasome 26S subunit, non-ATPase 9
677.387	1070.58	37.9582	IA7507.GLLGC[CAM]NIIPLQR.2y9_1.light	50	10	34.805	39.6263	2	:FLJ96436A:	[PSMD9]proteasome 26S subunit, non-ATPase 9
682.391	523.323	37.9582	IA7507.GLLGC[CAM]NIIPLQR[13C615N4].2y4_1.heavy	50	10	35.0252	18.2285	2	:FLJ96436A:	[PSMD9]proteasome 26S subunit, non-ATPase 9
682.391	636.407	37.9582	IA7507.GLLGC[CAM]NIIPLQR[13C615N4].2y5_1.heavy	50	10	35.0252	22.6501	2	:FLJ96436A:	[PSMD9]proteasome 26S subunit, non-ATPase 9
682.391	863.534	37.9582	IA7507.GLLGC[CAM]NIIPLQR[13C615N4].2y7_1.heavy	50	10	35.0252	31.5308	2	:FLJ96436A:	[PSMD9]proteasome 26S subunit, non-ATPase 9
682.391	1080.59	37.9582	IA7507.GLLGC[CAM]NIIPLQR[13C615N4].2y9_1.heavy	50	10	35.0252	40.0177	2	:FLJ96436A:	[PSMD9]proteasome 26S subunit, non-ATPase 9
477.221	450.231	20.9973	IA7868.ASDMVSTSR.2y4_1.light	50	10	25.9977	15.3706	2	:FLJ33879A:	[PSMD12]proteasome 26S subunit, non-ATPase 12
477.221	549.299	20.9973	IA7868.ASDMVSTSR.2y5_1.light	50	10	25.9977	19.2442	2	:FLJ33879A:	[PSMD12]proteasome 26S subunit, non-ATPase 12
477.221	680.34	20.9973	IA7868.ASDMVSTSR.2y6_1.light	50	10	25.9977	24.3679	2	:FLJ33879A:	[PSMD12]proteasome 26S subunit, non-ATPase 12
477.221	795.366	20.9973	IA7868.ASDMVSTSR.2y7_1.light	50	10	25.9977	28.8654	2	:FLJ33879A:	[PSMD12]proteasome 26S subunit, non-ATPase 12
482.226	460.239	20.9973	IA7868.ASDMVSTSR[13C615N4].2y4_1.heavy	50	10	26.2179	15.7619	2	:FLJ33879A:	[PSMD12]proteasome 26S subunit, non-ATPase 12
482.226	559.307	20.9973	IA7868.ASDMVSTSR[13C615N4].2y5_1.heavy	50	10	26.2179	19.6355	2	:FLJ33879A:	[PSMD12]proteasome 26S subunit, non-ATPase 12
482.226	690.348	20.9973	IA7868.ASDMVSTSR[13C615N4].2y6_1.heavy	50	10	26.2179	24.7592	2	:FLJ33879A:	[PSMD12]proteasome 26S subunit, non-ATPase 12
482.226	805.375	20.9973	IA7868.ASDMVSTSR[13C615N4].2y7_1.heavy	50	10	26.2179	29.2568	2	:FLJ33879A:	[PSMD12]proteasome 26S subunit, non-ATPase 12
507.92	801.437	29.9926	IA7108.DAYSGGAVNLYHVR.3y6_1.light	50	10	29.396	29.1028	3	:FLJ92161A:	[PSMB5]proteasome subunit beta 5
507.92	574.31	29.9926	IA7108.DAYSGGAVNLYHVR.3y4_1.light	50	10	29.396	20.2221	3	:FLJ92161A:	[PSMB5]proteasome subunit beta 5
507.92	687.394	29.9926	IA7108.DAYSGGAVNLYHVR.3y5_1.light	50	10	29.396	24.6437	3	:FLJ92161A:	[PSMB5]proteasome subunit beta 5
507.92	586.812	29.9926	IA7108.DAYSGGAVNLYHVR.3y11_2.light	50	10	29.396	20.7109	3	:FLJ92161A:	[PSMB5]proteasome subunit beta 5
511.256	811.445	29.9926	IA7108.DAYSGGAVNLYHVR[13C615N4].3y6_1.heavy	50	10	29.5628	29.4941	3	:FLJ92161A:	[PSMB5]proteasome subunit beta 5
511.256	584.318	29.9926	IA7108.DAYSGGAVNLYHVR[13C615N4].3y4_1.heavy	50	10	29.5628	20.6134	3	:FLJ92161A:	[PSMB5]proteasome subunit beta 5
511.256	697.402	29.9926	IA7108.DAYSGGAVNLYHVR[13C615N4].3y5_1.heavy	50	10	29.5628	25.035	3	:FLJ92161A:	[PSMB5]proteasome subunit beta 5
511.256	591.816	29.9926	IA7108.DAYSGGAVNLYHVR[13C615N4].3y11_2.heavy	50	10	29.5628	20.9066	3	:FLJ92161A:	[PSMB5]proteasome subunit beta 5
467.266	361.208	24.0545	IA7986.VVSSSIVDK.2y3_1.light	50	10	25.5597	11.8898	2	:FLJ94253A:	[PSMC6]proteasome 26S subunit, ATPase 6
467.266	648.356	24.0545	IA7986.VVSSSIVDK.2y6_1.light	50	10	25.5597	23.1173	2	:FLJ94253A:	[PSMC6]proteasome 26S subunit, ATPase 6
467.266	735.388	24.0545	IA7986.VVSSSIVDK.2y7_1.light	50	10	25.5597	26.5203	2	:FLJ94253A:	[PSMC6]proteasome 26S subunit, ATPase 6
467.266	834.457	24.0545	IA7986.VVSSSIVDK.2y8_1.light	50	10	25.5597	30.3939	2	:FLJ94253A:	[PSMC6]proteasome 26S subunit, ATPase 6
471.273	369.222	24.0545	IA7986.VVSSSIVDK[13C615N2].2y3_1.heavy	50	10	25.736	12.2032	2	:FLJ94253A:	[PSMC6]proteasome 26S subunit, ATPase 6
471.273	656.37	24.0545	IA7986.VVSSSIVDK[13C615N2].2y6_1.heavy	50	10	25.736	23.4307	2	:FLJ94253A:	[PSMC6]proteasome 26S subunit, ATPase 6
471.273	743.403	24.0545	IA7986.VVSSSIVDK[13C615N2].2y7_1.heavy	50	10	25.736	26.8337	2	:FLJ94253A:	[PSMC6]proteasome 26S subunit, ATPase 6
471.273	842.471	24.0545	IA7986.VVSSSIVDK[13C615N2].2y8_1.heavy	50	10	25.736	30.7072	2	:FLJ94253A:	[PSMC6]proteasome 26S subunit, ATPase 6
883.954	1038.58	38.6102	IA7347.FGPYYTEPVIAGLDPK.2y10_1.light	50	10	43.894	38.3751	2	:FLJ81097A:	[PSMB3]proteasome subunit beta 3
883.954	1139.63	38.6102	IA7347.FGPYYTEPVIAGLDPK.2y11_1.light	50	10	43.894	42.3261	2	:FLJ81097A:	[PSMB3]proteasome subunit beta 3
883.954	909.54	38.6102	IA7347.FGPYYTEPVIAGLDPK.2y9_1.light	50	10	43.894	33.3296	2	:FLJ81097A:	[PSMB3]proteasome subunit beta 3
883.954	781.909	38.6102	IA7347.FGPYYTEPVIAGLDPK.2y14_2.light	50	10	43.894	28.3392	2	:FLJ81097A:	[PSMB3]proteasome subunit beta 3
887.961	1046.6	38.6102	IA7347.FGPYYTEPVIAGLDPK[13C615N2].2y10_1.heavy	50	10	44.0703	38.6887	2	:FLJ81097A:	[PSMB3]proteasome subunit beta 3
887.961	1147.65	38.6102	IA7347.FGPYYTEPVIAGLDPK[13C615N2].2y11_1.heavy	50	10	44.0703	42.6397	2	:FLJ81097A:	[PSMB3]proteasome subunit beta 3
887.961	917.555	38.6102	IA7347.FGPYYTEPVIAGLDPK[13C615N2].2y9_1.heavy	50	10	44.0703	33.643	2	:FLJ81097A:	[PSMB3]proteasome subunit beta 3
887.961	785.916	38.6102	IA7347.FGPYYTEPVIAGLDPK[13C615N2].2y14_2.heavy	50	10	44.0703	28.4959	2	:FLJ81097A:	[PSMB3]proteasome subunit beta 3
536.312	518.293	31.6647	IA7743.QAIGIALETR.2y4_1.light	50	10	28.5977	18.0319	2	:FLJ92896A:	[PSMD1]proteasome 26S subunit, non-ATPase 1
536.312	589.33	31.6647	IA7743.QAIGIALETR.2y5_1.light	50	10	28.5977	20.8094	2	:FLJ92896A:	[PSMD1]proteasome 26S subunit, non-ATPase 1
536.312	759.436	31.6647	IA7743.QAIGIALETR.2y7_1.light	50	10	28.5977	27.4605	2	:FLJ92896A:	[PSMD1]proteasome 26S subunit, non-ATPase 1
536.312	872.52	31.6647	IA7743.QAIGIALETR.2y8_1.light	50	10	28.5977	31.8821	2	:FLJ92896A:	[PSMD1]proteasome 26S subunit, non-ATPase 1
541.316	528.302	31.6647	IA7743.QAIGIALETR[13C615N4].2y4_1.heavy	50	10	28.8179	18.4232	2	:FLJ92896A:	[PSMD1]proteasome 26S subunit, non-ATPase 1
541.316	599.339	31.6647	IA7743.QAIGIALETR[13C615N4].2y5_1.heavy	50	10	28.8179	21.2008	2	:FLJ92896A:	[PSMD1]proteasome 26S subunit, non-ATPase 1
541.316	769.444	31.6647	IA7743.QAIGIALETR[13C615N4].2y7_1.heavy	50	10	28.8179	27.8519	2	:FLJ92896A:	[PSMD1]proteasome 26S subunit, non-ATPase 1
541.316	882.528	31.6647	IA7743.QAIGIALETR[13C615N4].2y8_1.heavy	50	10	28.8179	32.2734	2	:FLJ92896A:	[PSMD1]proteasome 26S subunit, non-ATPase 1
371.265	345.25	30.3792	IA7864.ILVAVVK.2y3_1.light	50	10	21.3357	11.2659	2	:FLJ33879A:	[PSMD12]proteasome 26S subunit, non-ATPase 12
371.265	416.287	30.3792	IA7864.ILVAVVK.2y4_1.light	50	10	21.3357	14.0434	2	:FLJ33879A:	[PSMD12]proteasome 26S subunit, non-ATPase 12
371.265	515.355	30.3792	IA7864.ILVAVVK.2y5_1.light	50	10	21.3357	17.917	2	:FLJ33879A:	[PSMD12]proteasome 26S subunit, non-ATPase 12
371.265	628.439	30.3792	IA7864.ILVAVVK.2y6_1.light	50	10	21.3357	22.3386	2	:FLJ33879A:	[PSMD12]proteasome 26S subunit, non-ATPase 12
375.272	353.264	30.3792	IA7864.ILVAVVK[13C615N2].2y3_1.heavy	50	10	21.512	11.5792	2	:FLJ33879A:	[PSMD12]proteasome 26S subunit, non-ATPase 12
375.272	424.301	30.3792	IA7864.ILVAVVK[13C615N2].2y4_1.heavy	50	10	21.512	14.3568	2	:FLJ33879A:	[PSMD12]proteasome 26S subunit, non-ATPase 12
375.272	523.369	30.3792	IA7864.ILVAVVK[13C615N2].2y5_1.heavy	50	10	21.512	18.2303	2	:FLJ33879A:	[PSMD12]proteasome 26S subunit, non-ATPase 12
375.272	636.453	30.3792	IA7864.ILVAVVK[13C615N2].2y6_1.heavy	50	10	21.512	22.6519	2	:FLJ33879A:	[PSMD12]proteasome 26S subunit, non-ATPase 12
446.761	552.303	33.9701	IA7346.LNLYELK.2y4_1.light	50	10	24.6575	19.3616	2	:FLJ81097A:	[PSMB3]proteasome subunit beta 3
446.761	341.218	33.9701	IA7346.LNLYELK.2b3_1.light	50	10	24.6575	11.1082	2	:FLJ81097A:	[PSMB3]proteasome subunit beta 3
446.761	665.387	33.9701	IA7346.LNLYELK.2y5_1.light	50	10	24.6575	23.7832	2	:FLJ81097A:	[PSMB3]proteasome subunit beta 3
446.761	779.43	33.9701	IA7346.LNLYELK.2y6_1.light	50	10	24.6575	28.2423	2	:FLJ81097A:	[PSMB3]proteasome subunit beta 3
450.768	560.317	33.9701	IA7346.LNLYELK[13C615N2].2y4_1.heavy	50	10	24.8338	19.675	2	:FLJ81097A:	[PSMB3]proteasome subunit beta 3
450.768	341.218	33.9701	IA7346.LNLYELK[13C615N2].2b3_1.heavy	50	10	24.8338	11.1082	2	:FLJ81097A:	[PSMB3]proteasome subunit beta 3
450.768	673.401	33.9701	IA7346.LNLYELK[13C615N2].2y5_1.heavy	50	10	24.8338	24.0966	2	:FLJ81097A:	[PSMB3]proteasome subunit beta 3
450.768	787.444	33.9701	IA7346.LNLYELK[13C615N2].2y6_1.heavy	50	10	24.8338	28.5557	2	:FLJ81097A:	[PSMB3]proteasome subunit beta 3
359.184	378.181	19.8818	IA7863.LPEC[CAM]AK.2y3_1.light	50	10	20.8041	12.5535	2	:FLJ33879A:	[PSMD12]proteasome 26S subunit, non-ATPase 12
359.184	507.223	19.8818	IA7863.LPEC[CAM]AK.2y4_1.light	50	10	20.8041	17.599	2	:FLJ33879A:	[PSMD12]proteasome 26S subunit, non-ATPase 12
359.184	604.276	19.8818	IA7863.LPEC[CAM]AK.2y5_1.light	50	10	20.8041	21.3938	2	:FLJ33879A:	[PSMD12]proteasome 26S subunit, non-ATPase 12
359.184	302.642	19.8818	IA7863.LPEC[CAM]AK.2y5_2.light	50	10	20.8041	9.5999	2	:FLJ33879A:	[PSMD12]proteasome 26S subunit, non-ATPase 12
363.191	386.195	19.8818	IA7863.LPEC[CAM]AK[13C615N2].2y3_1.heavy	50	10	20.9804	12.8668	2	:FLJ33879A:	[PSMD12]proteasome 26S subunit, non-ATPase 12
363.191	515.237	19.8818	IA7863.LPEC[CAM]AK[13C615N2].2y4_1.heavy	50	10	20.9804	17.9124	2	:FLJ33879A:	[PSMD12]proteasome 26S subunit, non-ATPase 12
363.191	612.29	19.8818	IA7863.LPEC[CAM]AK[13C615N2].2y5_1.heavy	50	10	20.9804	21.7071	2	:FLJ33879A:	[PSMD12]proteasome 26S subunit, non-ATPase 12
363.191	306.649	19.8818	IA7863.LPEC[CAM]AK[13C615N2].2y5_2.heavy	50	10	20.9804	9.75658	2	:FLJ33879A:	[PSMD12]proteasome 26S subunit, non-ATPase 12
640.846	562.319	27.4401	IA7102.ATAGAYIASQTVK.2y5_1.light	50	10	33.1972	19.7533	2	:FLJ92161A:	[PSMB5]proteasome subunit beta 5
640.846	633.357	27.4401	IA7102.ATAGAYIASQTVK.2y6_1.light	50	10	33.1972	22.5309	2	:FLJ92161A:	[PSMB5]proteasome subunit beta 5
640.846	746.441	27.4401	IA7102.ATAGAYIASQTVK.2y7_1.light	50	10	33.1972	26.9524	2	:FLJ92161A:	[PSMB5]proteasome subunit beta 5
640.846	909.504	27.4401	IA7102.ATAGAYIASQTVK.2y8_1.light	50	10	33.1972	33.3282	2	:FLJ92161A:	[PSMB5]proteasome subunit beta 5
644.853	570.334	27.4401	IA7102.ATAGAYIASQTVK[13C615N2].2y5_1.heavy	50	10	33.3735	20.0667	2	:FLJ92161A:	[PSMB5]proteasome subunit beta 5
644.853	641.371	27.4401	IA7102.ATAGAYIASQTVK[13C615N2].2y6_1.heavy	50	10	33.3735	22.8442	2	:FLJ92161A:	[PSMB5]proteasome subunit beta 5
644.853	754.455	27.4401	IA7102.ATAGAYIASQTVK[13C615N2].2y7_1.heavy	50	10	33.3735	27.2658	2	:FLJ92161A:	[PSMB5]proteasome subunit beta 5
644.853	917.518	27.4401	IA7102.ATAGAYIASQTVK[13C615N2].2y8_1.heavy	50	10	33.3735	33.6416	2	:FLJ92161A:	[PSMB5]proteasome subunit beta 5
558.306	547.284	27.2232	IA7062.LAAIAESGVER.2y5_1.light	50	10	29.5655	19.1654	2	:FLJ92029A:	[PSMB6]proteasome subunit beta 6
558.306	676.326	27.2232	IA7062.LAAIAESGVER.2y6_1.light	50	10	29.5655	24.2109	2	:FLJ92029A:	[PSMB6]proteasome subunit beta 6
558.306	747.363	27.2232	IA7062.LAAIAESGVER.2y7_1.light	50	10	29.5655	26.9885	2	:FLJ92029A:	[PSMB6]proteasome subunit beta 6
558.306	860.447	27.2232	IA7062.LAAIAESGVER.2y8_1.light	50	10	29.5655	31.4101	2	:FLJ92029A:	[PSMB6]proteasome subunit beta 6
563.311	557.292	27.2232	IA7062.LAAIAESGVER[13C615N4].2y5_1.heavy	50	10	29.7857	19.5567	2	:FLJ92029A:	[PSMB6]proteasome subunit beta 6
563.311	686.334	27.2232	IA7062.LAAIAESGVER[13C615N4].2y6_1.heavy	50	10	29.7857	24.6023	2	:FLJ92029A:	[PSMB6]proteasome subunit beta 6
563.311	757.371	27.2232	IA7062.LAAIAESGVER[13C615N4].2y7_1.heavy	50	10	29.7857	27.3798	2	:FLJ92029A:	[PSMB6]proteasome subunit beta 6
563.311	870.456	27.2232	IA7062.LAAIAESGVER[13C615N4].2y8_1.heavy	50	10	29.7857	31.8014	2	:FLJ92029A:	[PSMB6]proteasome subunit beta 6
542.275	360.199	23.3463	IA7060.TTTGSYIANR.2y3_1.light	50	10	28.8601	11.8504	2	:FLJ92029A:	[PSMB6]proteasome subunit beta 6
542.275	636.346	23.3463	IA7060.TTTGSYIANR.2y5_1.light	50	10	28.8601	22.6477	2	:FLJ92029A:	[PSMB6]proteasome subunit beta 6
542.275	780.4	23.3463	IA7060.TTTGSYIANR.2y7_1.light	50	10	28.8601	28.2802	2	:FLJ92029A:	[PSMB6]proteasome subunit beta 6
542.275	881.448	23.3463	IA7060.TTTGSYIANR.2y8_1.light	50	10	28.8601	32.2312	2	:FLJ92029A:	[PSMB6]proteasome subunit beta 6
547.279	370.207	23.3463	IA7060.TTTGSYIANR[13C615N4].2y3_1.heavy	50	10	29.0803	12.2417	2	:FLJ92029A:	[PSMB6]proteasome subunit beta 6
547.279	646.355	23.3463	IA7060.TTTGSYIANR[13C615N4].2y5_1.heavy	50	10	29.0803	23.0391	2	:FLJ92029A:	[PSMB6]proteasome subunit beta 6
547.279	790.408	23.3463	IA7060.TTTGSYIANR[13C615N4].2y7_1.heavy	50	10	29.0803	28.6716	2	:FLJ92029A:	[PSMB6]proteasome subunit beta 6
547.279	891.456	23.3463	IA7060.TTTGSYIANR[13C615N4].2y8_1.heavy	50	10	29.0803	32.6225	2	:FLJ92029A:	[PSMB6]proteasome subunit beta 6
582.319	365.218	34.4787	QAAC01.LVNELTEFAK.2y3_1.light	50	10	30.622	12.0466	2	AA C-term 01-LVNELTEFAK
582.319	494.261	34.4787	QAAC01.LVNELTEFAK.2y4_1.light	50	10	30.622	17.0922	2	AA C-term 01-LVNELTEFAK
582.319	595.309	34.4787	QAAC01.LVNELTEFAK.2y5_1.light	50	10	30.622	21.0432	2	AA C-term 01-LVNELTEFAK
582.319	708.393	34.4787	QAAC01.LVNELTEFAK.2y6_1.light	50	10	30.622	25.4648	2	AA C-term 01-LVNELTEFAK
582.319	837.435	34.4787	QAAC01.LVNELTEFAK.2y7_1.light	50	10	30.622	30.5103	2	AA C-term 01-LVNELTEFAK
582.319	951.478	34.4787	QAAC01.LVNELTEFAK.2y8_1.light	50	10	30.622	34.9694	2	AA C-term 01-LVNELTEFAK
582.319	1050.55	34.4787	QAAC01.LVNELTEFAK.2y9_1.light	50	10	30.622	38.8431	2	AA C-term 01-LVNELTEFAK
586.326	373.233	34.4787	QAAC01.LVNELTEFAK[13C615N2].2y3_1.heavy	50	10	30.7983	12.36	2	AA C-term 01-LVNELTEFAK
586.326	502.275	34.4787	QAAC01.LVNELTEFAK[13C615N2].2y4_1.heavy	50	10	30.7983	17.4056	2	AA C-term 01-LVNELTEFAK
586.326	603.323	34.4787	QAAC01.LVNELTEFAK[13C615N2].2y5_1.heavy	50	10	30.7983	21.3565	2	AA C-term 01-LVNELTEFAK
586.326	716.407	34.4787	QAAC01.LVNELTEFAK[13C615N2].2y6_1.heavy	50	10	30.7983	25.7781	2	AA C-term 01-LVNELTEFAK
586.326	845.449	34.4787	QAAC01.LVNELTEFAK[13C615N2].2y7_1.heavy	50	10	30.7983	30.8237	2	AA C-term 01-LVNELTEFAK
586.326	959.492	34.4787	QAAC01.LVNELTEFAK[13C615N2].2y8_1.heavy	50	10	30.7983	35.2827	2	AA C-term 01-LVNELTEFAK
586.326	1058.56	34.4787	QAAC01.LVNELTEFAK[13C615N2].2y9_1.heavy	50	10	30.7983	39.1563	2	AA C-term 01-LVNELTEFAK
467.23	344.145	25.778	IA7618.DDLSGADIK.2b3_1.light	50	10	25.5581	11.2227	2	:FLJ93843A:	[PSMC1]proteasome 26S subunit, ATPase 1
467.23	503.282	25.778	IA7618.DDLSGADIK.2y5_1.light	50	10	25.5581	17.4449	2	:FLJ93843A:	[PSMC1]proteasome 26S subunit, ATPase 1
467.23	590.314	25.778	IA7618.DDLSGADIK.2y6_1.light	50	10	25.5581	20.8479	2	:FLJ93843A:	[PSMC1]proteasome 26S subunit, ATPase 1
467.23	703.399	25.778	IA7618.DDLSGADIK.2y7_1.light	50	10	25.5581	25.2695	2	:FLJ93843A:	[PSMC1]proteasome 26S subunit, ATPase 1
471.237	344.145	25.778	IA7618.DDLSGADIK[13C615N2].2b3_1.heavy	50	10	25.7344	11.2227	2	:FLJ93843A:	[PSMC1]proteasome 26S subunit, ATPase 1
471.237	511.297	25.778	IA7618.DDLSGADIK[13C615N2].2y5_1.heavy	50	10	25.7344	17.7583	2	:FLJ93843A:	[PSMC1]proteasome 26S subunit, ATPase 1
471.237	598.329	25.778	IA7618.DDLSGADIK[13C615N2].2y6_1.heavy	50	10	25.7344	21.1613	2	:FLJ93843A:	[PSMC1]proteasome 26S subunit, ATPase 1
471.237	711.413	25.778	IA7618.DDLSGADIK[13C615N2].2y7_1.heavy	50	10	25.7344	25.5828	2	:FLJ93843A:	[PSMC1]proteasome 26S subunit, ATPase 1
467.772	305.182	30.2472	IA7739.QFAALVASK.2y3_1.light	50	10	25.582	9.69922	2	:FLJ92896A:	[PSMD1]proteasome 26S subunit, non-ATPase 1
467.772	404.25	30.2472	IA7739.QFAALVASK.2y4_1.light	50	10	25.582	13.5728	2	:FLJ92896A:	[PSMD1]proteasome 26S subunit, non-ATPase 1
467.772	517.334	30.2472	IA7739.QFAALVASK.2y5_1.light	50	10	25.582	17.9944	2	:FLJ92896A:	[PSMD1]proteasome 26S subunit, non-ATPase 1
467.772	588.371	30.2472	IA7739.QFAALVASK.2y6_1.light	50	10	25.582	20.7719	2	:FLJ92896A:	[PSMD1]proteasome 26S subunit, non-ATPase 1
471.779	313.196	30.2472	IA7739.QFAALVASK[13C615N2].2y3_1.heavy	50	10	25.7583	10.0126	2	:FLJ92896A:	[PSMD1]proteasome 26S subunit, non-ATPase 1
471.779	412.265	30.2472	IA7739.QFAALVASK[13C615N2].2y4_1.heavy	50	10	25.7583	13.8862	2	:FLJ92896A:	[PSMD1]proteasome 26S subunit, non-ATPase 1
471.779	525.349	30.2472	IA7739.QFAALVASK[13C615N2].2y5_1.heavy	50	10	25.7583	18.3077	2	:FLJ92896A:	[PSMD1]proteasome 26S subunit, non-ATPase 1
471.779	596.386	30.2472	IA7739.QFAALVASK[13C615N2].2y6_1.heavy	50	10	25.7583	21.0853	2	:FLJ92896A:	[PSMD1]proteasome 26S subunit, non-ATPase 1
386.732	360.224	24.7201	IA7737.LEGIVNK.2y3_1.light	50	10	22.0162	11.8514	2	:FLJ92896A:	[PSMD1]proteasome 26S subunit, non-ATPase 1
386.732	300.155	24.7201	IA7737.LEGIVNK.2b3_1.light	50	10	22.0162	9.50266	2	:FLJ92896A:	[PSMD1]proteasome 26S subunit, non-ATPase 1
386.732	530.33	24.7201	IA7737.LEGIVNK.2y5_1.light	50	10	22.0162	18.5025	2	:FLJ92896A:	[PSMD1]proteasome 26S subunit, non-ATPase 1
386.732	659.372	24.7201	IA7737.LEGIVNK.2y6_1.light	50	10	22.0162	23.548	2	:FLJ92896A:	[PSMD1]proteasome 26S subunit, non-ATPase 1
390.739	368.238	24.7201	IA7737.LEGIVNK[13C615N2].2y3_1.heavy	50	10	22.1925	12.1647	2	:FLJ92896A:	[PSMD1]proteasome 26S subunit, non-ATPase 1
390.739	300.155	24.7201	IA7737.LEGIVNK[13C615N2].2b3_1.heavy	50	10	22.1925	9.50266	2	:FLJ92896A:	[PSMD1]proteasome 26S subunit, non-ATPase 1
390.739	538.344	24.7201	IA7737.LEGIVNK[13C615N2].2y5_1.heavy	50	10	22.1925	18.8159	2	:FLJ92896A:	[PSMD1]proteasome 26S subunit, non-ATPase 1
390.739	667.386	24.7201	IA7737.LEGIVNK[13C615N2].2y6_1.heavy	50	10	22.1925	23.8614	2	:FLJ92896A:	[PSMD1]proteasome 26S subunit, non-ATPase 1
782.389	767.384	36.1837	IA7339.SGLWAGGPAPGQFYR.2y6_1.light	50	10	39.4251	27.7713	2	:FLJ94446A:	[PSMB4]proteasome subunit beta 4
782.389	1049.52	36.1837	IA7339.SGLWAGGPAPGQFYR.2y10_1.light	50	10	39.4251	38.8028	2	:FLJ94446A:	[PSMB4]proteasome subunit beta 4
782.389	1120.55	36.1837	IA7339.SGLWAGGPAPGQFYR.2y11_1.light	50	10	39.4251	41.5801	2	:FLJ94446A:	[PSMB4]proteasome subunit beta 4
782.389	935.473	36.1837	IA7339.SGLWAGGPAPGQFYR.2y8_1.light	50	10	39.4251	34.3436	2	:FLJ94446A:	[PSMB4]proteasome subunit beta 4
787.393	777.392	36.1837	IA7339.SGLWAGGPAPGQFYR[13C615N4].2y6_1.heavy	50	10	39.6453	28.1626	2	:FLJ94446A:	[PSMB4]proteasome subunit beta 4
787.393	1059.53	36.1837	IA7339.SGLWAGGPAPGQFYR[13C615N4].2y10_1.heavy	50	10	39.6453	39.1942	2	:FLJ94446A:	[PSMB4]proteasome subunit beta 4
787.393	1130.56	36.1837	IA7339.SGLWAGGPAPGQFYR[13C615N4].2y11_1.heavy	50	10	39.6453	41.9715	2	:FLJ94446A:	[PSMB4]proteasome subunit beta 4
787.393	945.482	36.1837	IA7339.SGLWAGGPAPGQFYR[13C615N4].2y8_1.heavy	50	10	39.6453	34.7349	2	:FLJ94446A:	[PSMB4]proteasome subunit beta 4
444.919	543.806	33.0703	IA7215.FVFDRPLPVSR.3y9_2.light	50	10	26.246	19.0294	3	:FLJ81546A:	[PSMA1]proteasome subunit alpha 1
444.919	412.759	33.0703	IA7215.FVFDRPLPVSR.3y7_2.light	50	10	26.246	13.9055	3	:FLJ81546A:	[PSMA1]proteasome subunit alpha 1
444.919	668.409	33.0703	IA7215.FVFDRPLPVSR.3y6_1.light	50	10	26.246	23.9014	3	:FLJ81546A:	[PSMA1]proteasome subunit alpha 1
444.919	593.341	33.0703	IA7215.FVFDRPLPVSR.3y10_2.light	50	10	26.246	20.9662	3	:FLJ81546A:	[PSMA1]proteasome subunit alpha 1
451.591	553.815	33.0703	IA7215.FVFDR[13C615N4]PLPVSR[13C615N4].3y9_2.heavy	50	10	26.5796	19.4208	3	:FLJ81546A:	[PSMA1]proteasome subunit alpha 1
451.591	422.767	33.0703	IA7215.FVFDR[13C615N4]PLPVSR[13C615N4].3y7_2.heavy	50	10	26.5796	14.2968	3	:FLJ81546A:	[PSMA1]proteasome subunit alpha 1
451.591	678.417	33.0703	IA7215.FVFDR[13C615N4]PLPVSR[13C615N4].3y6_1.heavy	50	10	26.5796	24.2927	3	:FLJ81546A:	[PSMA1]proteasome subunit alpha 1
451.591	603.349	33.0703	IA7215.FVFDR[13C615N4]PLPVSR[13C615N4].3y10_2.heavy	50	10	26.5796	21.3575	3	:FLJ81546A:	[PSMA1]proteasome subunit alpha 1
564.804	604.305	23.8282	IA7336.QPVLSQTEAR.2y5_1.light	50	10	29.8514	21.3949	2	:FLJ94446A:	[PSMB4]proteasome subunit beta 4
564.804	691.337	23.8282	IA7336.QPVLSQTEAR.2y6_1.light	50	10	29.8514	24.7979	2	:FLJ94446A:	[PSMB4]proteasome subunit beta 4
564.804	804.421	23.8282	IA7336.QPVLSQTEAR.2y7_1.light	50	10	29.8514	29.2195	2	:FLJ94446A:	[PSMB4]proteasome subunit beta 4
564.804	903.489	23.8282	IA7336.QPVLSQTEAR.2y8_1.light	50	10	29.8514	33.093	2	:FLJ94446A:	[PSMB4]proteasome subunit beta 4
569.808	614.313	23.8282	IA7336.QPVLSQTEAR[13C615N4].2y5_1.heavy	50	10	30.0716	21.7862	2	:FLJ94446A:	[PSMB4]proteasome subunit beta 4
569.808	701.345	23.8282	IA7336.QPVLSQTEAR[13C615N4].2y6_1.heavy	50	10	30.0716	25.1892	2	:FLJ94446A:	[PSMB4]proteasome subunit beta 4
569.808	814.429	23.8282	IA7336.QPVLSQTEAR[13C615N4].2y7_1.heavy	50	10	30.0716	29.6108	2	:FLJ94446A:	[PSMB4]proteasome subunit beta 4
569.808	913.498	23.8282	IA7336.QPVLSQTEAR[13C615N4].2y8_1.heavy	50	10	30.0716	33.4844	2	:FLJ94446A:	[PSMB4]proteasome subunit beta 4
509.947	923.542	33.692	IA7698.YQEALHLGSQLLR.3y8_1.light	50	10	29.4974	33.8771	3	:FLJ81633A:	[PSMD11]proteasome 26S subunit, non-ATPase 11
509.947	673.399	33.692	IA7698.YQEALHLGSQLLR.3y6_1.light	50	10	29.4974	24.0965	3	:FLJ81633A:	[PSMD11]proteasome 26S subunit, non-ATPase 11
509.947	786.483	33.692	IA7698.YQEALHLGSQLLR.3y7_1.light	50	10	29.4974	28.5181	3	:FLJ81633A:	[PSMD11]proteasome 26S subunit, non-ATPase 11
509.947	618.857	33.692	IA7698.YQEALHLGSQLLR.3y11_2.light	50	10	29.4974	21.9639	3	:FLJ81633A:	[PSMD11]proteasome 26S subunit, non-ATPase 11
513.284	933.55	33.692	IA7698.YQEALHLGSQLLR[13C615N4].3y8_1.heavy	50	10	29.6642	34.2684	3	:FLJ81633A:	[PSMD11]proteasome 26S subunit, non-ATPase 11
513.284	683.407	33.692	IA7698.YQEALHLGSQLLR[13C615N4].3y6_1.heavy	50	10	29.6642	24.4878	3	:FLJ81633A:	[PSMD11]proteasome 26S subunit, non-ATPase 11
513.284	796.491	33.692	IA7698.YQEALHLGSQLLR[13C615N4].3y7_1.heavy	50	10	29.6642	28.9094	3	:FLJ81633A:	[PSMD11]proteasome 26S subunit, non-ATPase 11
513.284	623.861	33.692	IA7698.YQEALHLGSQLLR[13C615N4].3y11_2.heavy	50	10	29.6642	22.1596	3	:FLJ81633A:	[PSMD11]proteasome 26S subunit, non-ATPase 11
739.878	716.409	35.131	IA8149.TSESTGSLPSPFLR.2y6_1.light	50	10	37.5546	25.7782	2	:FLJ10593S:FLJ10593A:	[PSMG1]proteasome assembly chaperone 1
739.878	1161.63	35.131	IA8149.TSESTGSLPSPFLR.2y11_1.light	50	10	37.5546	43.1863	2	:FLJ10593S:FLJ10593A:	[PSMG1]proteasome assembly chaperone 1
739.878	916.525	35.131	IA8149.TSESTGSLPSPFLR.2y8_1.light	50	10	37.5546	33.6027	2	:FLJ10593S:FLJ10593A:	[PSMG1]proteasome assembly chaperone 1
739.878	973.547	35.131	IA8149.TSESTGSLPSPFLR.2y9_1.light	50	10	37.5546	35.8323	2	:FLJ10593S:FLJ10593A:	[PSMG1]proteasome assembly chaperone 1
744.882	726.417	35.131	IA8149.TSESTGSLPSPFLR[13C615N4].2y6_1.heavy	50	10	37.7748	26.1695	2	:FLJ10593S:FLJ10593A:	[PSMG1]proteasome assembly chaperone 1
744.882	1171.64	35.131	IA8149.TSESTGSLPSPFLR[13C615N4].2y11_1.heavy	50	10	37.7748	43.5777	2	:FLJ10593S:FLJ10593A:	[PSMG1]proteasome assembly chaperone 1
744.882	926.533	35.131	IA8149.TSESTGSLPSPFLR[13C615N4].2y8_1.heavy	50	10	37.7748	33.994	2	:FLJ10593S:FLJ10593A:	[PSMG1]proteasome assembly chaperone 1
744.882	983.555	35.131	IA8149.TSESTGSLPSPFLR[13C615N4].2y9_1.heavy	50	10	37.7748	36.2236	2	:FLJ10593S:FLJ10593A:	[PSMG1]proteasome assembly chaperone 1
426.24	427.205	20.6578	IA7059.LTPIHDR.2y3_1.light	50	10	23.7546	14.4703	2	:FLJ92029A:	[PSMB6]proteasome subunit beta 6
426.24	540.289	20.6578	IA7059.LTPIHDR.2y4_1.light	50	10	23.7546	18.8919	2	:FLJ92029A:	[PSMB6]proteasome subunit beta 6
426.24	637.342	20.6578	IA7059.LTPIHDR.2y5_1.light	50	10	23.7546	22.6867	2	:FLJ92029A:	[PSMB6]proteasome subunit beta 6
426.24	319.175	20.6578	IA7059.LTPIHDR.2y5_2.light	50	10	23.7546	10.2463	2	:FLJ92029A:	[PSMB6]proteasome subunit beta 6
431.245	437.213	20.6578	IA7059.LTPIHDR[13C615N4].2y3_1.heavy	50	10	23.9748	14.8616	2	:FLJ92029A:	[PSMB6]proteasome subunit beta 6
431.245	550.297	20.6578	IA7059.LTPIHDR[13C615N4].2y4_1.heavy	50	10	23.9748	19.2832	2	:FLJ92029A:	[PSMB6]proteasome subunit beta 6
431.245	647.35	20.6578	IA7059.LTPIHDR[13C615N4].2y5_1.heavy	50	10	23.9748	23.078	2	:FLJ92029A:	[PSMB6]proteasome subunit beta 6
431.245	324.179	20.6578	IA7059.LTPIHDR[13C615N4].2y5_2.heavy	50	10	23.9748	10.442	2	:FLJ92029A:	[PSMB6]proteasome subunit beta 6
496.774	521.308	27.0527	IA7576.VVGSEFVQK.2y4_1.light	50	10	26.8581	18.1497	2	:FLJ93682A:	[PSMC4]proteasome 26S subunit, ATPase 4
496.774	737.383	27.0527	IA7576.VVGSEFVQK.2y6_1.light	50	10	26.8581	26.5983	2	:FLJ93682A:	[PSMC4]proteasome 26S subunit, ATPase 4
496.774	794.404	27.0527	IA7576.VVGSEFVQK.2y7_1.light	50	10	26.8581	28.8278	2	:FLJ93682A:	[PSMC4]proteasome 26S subunit, ATPase 4
496.774	893.473	27.0527	IA7576.VVGSEFVQK.2y8_1.light	50	10	26.8581	32.7014	2	:FLJ93682A:	[PSMC4]proteasome 26S subunit, ATPase 4
500.781	529.322	27.0527	IA7576.VVGSEFVQK[13C615N2].2y4_1.heavy	50	10	27.0344	18.4631	2	:FLJ93682A:	[PSMC4]proteasome 26S subunit, ATPase 4
500.781	745.397	27.0527	IA7576.VVGSEFVQK[13C615N2].2y6_1.heavy	50	10	27.0344	26.9116	2	:FLJ93682A:	[PSMC4]proteasome 26S subunit, ATPase 4
500.781	802.418	27.0527	IA7576.VVGSEFVQK[13C615N2].2y7_1.heavy	50	10	27.0344	29.1411	2	:FLJ93682A:	[PSMC4]proteasome 26S subunit, ATPase 4
500.781	901.487	27.0527	IA7576.VVGSEFVQK[13C615N2].2y8_1.heavy	50	10	27.0344	33.0147	2	:FLJ93682A:	[PSMC4]proteasome 26S subunit, ATPase 4
579.83	556.309	32.1502	IA7454.GVLLYGPPGTGK.2y6_1.light	50	10	30.5125	19.5183	2	:FLJ38517A:	[SPATA5;PSMC5]spermatogenesis associated 5;proteasome 26S subunit, ATPase 5
579.83	613.33	32.1502	IA7454.GVLLYGPPGTGK.2y7_1.light	50	10	30.5125	21.7478	2	:FLJ38517A:	[SPATA5;PSMC5]spermatogenesis associated 5;proteasome 26S subunit, ATPase 5
579.83	776.394	32.1502	IA7454.GVLLYGPPGTGK.2y8_1.light	50	10	30.5125	28.1236	2	:FLJ38517A:	[SPATA5;PSMC5]spermatogenesis associated 5;proteasome 26S subunit, ATPase 5
579.83	889.478	32.1502	IA7454.GVLLYGPPGTGK.2y9_1.light	50	10	30.5125	32.5452	2	:FLJ38517A:	[SPATA5;PSMC5]spermatogenesis associated 5;proteasome 26S subunit, ATPase 5
583.837	564.323	32.1502	IA7454.GVLLYGPPGTGK[13C615N2].2y6_1.heavy	50	10	30.6888	19.8316	2	:FLJ38517A:	[SPATA5;PSMC5]spermatogenesis associated 5;proteasome 26S subunit, ATPase 5
583.837	621.345	32.1502	IA7454.GVLLYGPPGTGK[13C615N2].2y7_1.heavy	50	10	30.6888	22.0612	2	:FLJ38517A:	[SPATA5;PSMC5]spermatogenesis associated 5;proteasome 26S subunit, ATPase 5
583.837	784.408	32.1502	IA7454.GVLLYGPPGTGK[13C615N2].2y8_1.heavy	50	10	30.6888	28.437	2	:FLJ38517A:	[SPATA5;PSMC5]spermatogenesis associated 5;proteasome 26S subunit, ATPase 5
583.837	897.492	32.1502	IA7454.GVLLYGPPGTGK[13C615N2].2y9_1.heavy	50	10	30.6888	32.8585	2	:FLJ38517A:	[SPATA5;PSMC5]spermatogenesis associated 5;proteasome 26S subunit, ATPase 5
523.796	419.225	28.7853	IA8025.TLSVNLNTGK.2y4_1.light	50	10	28.047	14.1583	2	:FLJ37456A:	[PSMD13]proteasome 26S subunit, non-ATPase 13
523.796	646.352	28.7853	IA8025.TLSVNLNTGK.2y6_1.light	50	10	28.047	23.039	2	:FLJ37456A:	[PSMD13]proteasome 26S subunit, non-ATPase 13
523.796	745.42	28.7853	IA8025.TLSVNLNTGK.2y7_1.light	50	10	28.047	26.9125	2	:FLJ37456A:	[PSMD13]proteasome 26S subunit, non-ATPase 13
523.796	832.452	28.7853	IA8025.TLSVNLNTGK.2y8_1.light	50	10	28.047	30.3155	2	:FLJ37456A:	[PSMD13]proteasome 26S subunit, non-ATPase 13
527.803	427.239	28.7853	IA8025.TLSVNLNTGK[13C615N2].2y4_1.heavy	50	10	28.2233	14.4716	2	:FLJ37456A:	[PSMD13]proteasome 26S subunit, non-ATPase 13
527.803	654.366	28.7853	IA8025.TLSVNLNTGK[13C615N2].2y6_1.heavy	50	10	28.2233	23.3523	2	:FLJ37456A:	[PSMD13]proteasome 26S subunit, non-ATPase 13
527.803	753.434	28.7853	IA8025.TLSVNLNTGK[13C615N2].2y7_1.heavy	50	10	28.2233	27.2259	2	:FLJ37456A:	[PSMD13]proteasome 26S subunit, non-ATPase 13
527.803	840.467	28.7853	IA8025.TLSVNLNTGK[13C615N2].2y8_1.heavy	50	10	28.2233	30.6289	2	:FLJ37456A:	[PSMD13]proteasome 26S subunit, non-ATPase 13
604.28	576.256	27.6627	IA8143.SNPSVFGSC[CAM]PR.2y5_1.light	50	10	31.5883	20.2982	2	:FLJ10593S:	[PSMG1]proteasome assembly chaperone 1
604.28	723.324	27.6627	IA8143.SNPSVFGSC[CAM]PR.2y6_1.light	50	10	31.5883	26.0486	2	:FLJ10593S:	[PSMG1]proteasome assembly chaperone 1
604.28	822.393	27.6627	IA8143.SNPSVFGSC[CAM]PR.2y7_1.light	50	10	31.5883	29.9222	2	:FLJ10593S:	[PSMG1]proteasome assembly chaperone 1
604.28	503.742	27.6627	IA8143.SNPSVFGSC[CAM]PR.2y9_2.light	50	10	31.5883	17.4629	2	:FLJ10593S:	[PSMG1]proteasome assembly chaperone 1
609.284	586.264	27.6627	IA8143.SNPSVFGSC[CAM]PR[13C615N4].2y5_1.heavy	50	10	31.8085	20.6895	2	:FLJ10593S:	[PSMG1]proteasome assembly chaperone 1
609.284	733.332	27.6627	IA8143.SNPSVFGSC[CAM]PR[13C615N4].2y6_1.heavy	50	10	31.8085	26.4399	2	:FLJ10593S:	[PSMG1]proteasome assembly chaperone 1
609.284	832.401	27.6627	IA8143.SNPSVFGSC[CAM]PR[13C615N4].2y7_1.heavy	50	10	31.8085	30.3135	2	:FLJ10593S:	[PSMG1]proteasome assembly chaperone 1
609.284	508.747	27.6627	IA8143.SNPSVFGSC[CAM]PR[13C615N4].2y9_2.heavy	50	10	31.8085	17.6586	2	:FLJ10593S:	[PSMG1]proteasome assembly chaperone 1
510.254	531.314	20.4478	IA7172.ATNDSVVADK.2y5_1.light	50	10	27.4512	18.541	2	:FLJ92497A:	[PSMB10]proteasome subunit beta 10
510.254	618.346	20.4478	IA7172.ATNDSVVADK.2y6_1.light	50	10	27.4512	21.9439	2	:FLJ92497A:	[PSMB10]proteasome subunit beta 10
510.254	733.373	20.4478	IA7172.ATNDSVVADK.2y7_1.light	50	10	27.4512	26.4415	2	:FLJ92497A:	[PSMB10]proteasome subunit beta 10
510.254	847.416	20.4478	IA7172.ATNDSVVADK.2y8_1.light	50	10	27.4512	30.9006	2	:FLJ92497A:	[PSMB10]proteasome subunit beta 10
514.261	539.328	20.4478	IA7172.ATNDSVVADK[13C615N2].2y5_1.heavy	50	10	27.6275	18.8543	2	:FLJ92497A:	[PSMB10]proteasome subunit beta 10
514.261	626.36	20.4478	IA7172.ATNDSVVADK[13C615N2].2y6_1.heavy	50	10	27.6275	22.2573	2	:FLJ92497A:	[PSMB10]proteasome subunit beta 10
514.261	741.387	20.4478	IA7172.ATNDSVVADK[13C615N2].2y7_1.heavy	50	10	27.6275	26.7548	2	:FLJ92497A:	[PSMB10]proteasome subunit beta 10
514.261	855.43	20.4478	IA7172.ATNDSVVADK[13C615N2].2y8_1.heavy	50	10	27.6275	31.2139	2	:FLJ92497A:	[PSMB10]proteasome subunit beta 10
413.253	428.287	27.1801	IA7171.IHFIAPK.2y4_1.light	50	10	23.1831	14.5126	2	:FLJ92497A:	[PSMB10]proteasome subunit beta 10
413.253	575.355	27.1801	IA7171.IHFIAPK.2y5_1.light	50	10	23.1831	20.263	2	:FLJ92497A:	[PSMB10]proteasome subunit beta 10
413.253	582.34	27.1801	IA7171.IHFIAPK.2b5_1.light	50	10	23.1831	20.5361	2	:FLJ92497A:	[PSMB10]proteasome subunit beta 10
413.253	356.711	27.1801	IA7171.IHFIAPK.2y6_2.light	50	10	23.1831	11.714	2	:FLJ92497A:	[PSMB10]proteasome subunit beta 10
417.26	436.301	27.1801	IA7171.IHFIAPK[13C615N2].2y4_1.heavy	50	10	23.3594	14.826	2	:FLJ92497A:	[PSMB10]proteasome subunit beta 10
417.26	583.369	27.1801	IA7171.IHFIAPK[13C615N2].2y5_1.heavy	50	10	23.3594	20.5763	2	:FLJ92497A:	[PSMB10]proteasome subunit beta 10
417.26	582.34	27.1801	IA7171.IHFIAPK[13C615N2].2b5_1.heavy	50	10	23.3594	20.5361	2	:FLJ92497A:	[PSMB10]proteasome subunit beta 10
417.26	360.718	27.1801	IA7171.IHFIAPK[13C615N2].2y6_2.heavy	50	10	23.3594	11.8707	2	:FLJ92497A:	[PSMB10]proteasome subunit beta 10
500.759	476.283	27.8674	IA7291.YYTPTISR.2y4_1.light	50	10	27.0334	16.3893	2	:FLJ85595W:	[PSMB2]proteasome subunit beta 2
500.759	573.336	27.8674	IA7291.YYTPTISR.2y5_1.light	50	10	27.0334	20.184	2	:FLJ85595W:	[PSMB2]proteasome subunit beta 2
500.759	287.171	27.8674	IA7291.YYTPTISR.2y5_2.light	50	10	27.0334	8.99499	2	:FLJ85595W:	[PSMB2]proteasome subunit beta 2
500.759	674.383	27.8674	IA7291.YYTPTISR.2y6_1.light	50	10	27.0334	24.135	2	:FLJ85595W:	[PSMB2]proteasome subunit beta 2
505.763	486.291	27.8674	IA7291.YYTPTISR[13C615N4].2y4_1.heavy	50	10	27.2536	16.7806	2	:FLJ85595W:	[PSMB2]proteasome subunit beta 2
505.763	583.344	27.8674	IA7291.YYTPTISR[13C615N4].2y5_1.heavy	50	10	27.2536	20.5754	2	:FLJ85595W:	[PSMB2]proteasome subunit beta 2
505.763	292.176	27.8674	IA7291.YYTPTISR[13C615N4].2y5_2.heavy	50	10	27.2536	9.19068	2	:FLJ85595W:	[PSMB2]proteasome subunit beta 2
505.763	684.391	27.8674	IA7291.YYTPTISR[13C615N4].2y6_1.heavy	50	10	27.2536	24.5263	2	:FLJ85595W:	[PSMB2]proteasome subunit beta 2
671.353	618.339	36.3163	IA7924.VYQGLYC[CAM]VAIR.2y5_1.light	50	10	34.5395	21.9437	2	:FLJ37740A:	[PSMD6]proteasome 26S subunit, non-ATPase 6
671.353	781.403	36.3163	IA7924.VYQGLYC[CAM]VAIR.2y6_1.light	50	10	34.5395	28.3195	2	:FLJ37740A:	[PSMD6]proteasome 26S subunit, non-ATPase 6
671.353	894.487	36.3163	IA7924.VYQGLYC[CAM]VAIR.2y7_1.light	50	10	34.5395	32.741	2	:FLJ37740A:	[PSMD6]proteasome 26S subunit, non-ATPase 6
671.353	540.287	36.3163	IA7924.VYQGLYC[CAM]VAIR.2y9_2.light	50	10	34.5395	18.8918	2	:FLJ37740A:	[PSMD6]proteasome 26S subunit, non-ATPase 6
676.357	628.347	36.3163	IA7924.VYQGLYC[CAM]VAIR[13C615N4].2y5_1.heavy	50	10	34.7597	22.335	2	:FLJ37740A:	[PSMD6]proteasome 26S subunit, non-ATPase 6
676.357	791.411	36.3163	IA7924.VYQGLYC[CAM]VAIR[13C615N4].2y6_1.heavy	50	10	34.7597	28.7108	2	:FLJ37740A:	[PSMD6]proteasome 26S subunit, non-ATPase 6
676.357	904.495	36.3163	IA7924.VYQGLYC[CAM]VAIR[13C615N4].2y7_1.heavy	50	10	34.7597	33.1324	2	:FLJ37740A:	[PSMD6]proteasome 26S subunit, non-ATPase 6
676.357	545.291	36.3163	IA7924.VYQGLYC[CAM]VAIR[13C615N4].2y9_2.heavy	50	10	34.7597	19.0875	2	:FLJ37740A:	[PSMD6]proteasome 26S subunit, non-ATPase 6
504.261	458.236	29.9215	IA7008.TTIFSPEGR.2y4_1.light	50	10	27.1875	15.6836	2	:ORF100005169:	[PSMA4]proteasome subunit alpha 4
504.261	545.268	29.9215	IA7008.TTIFSPEGR.2y5_1.light	50	10	27.1875	19.0866	2	:ORF100005169:	[PSMA4]proteasome subunit alpha 4
504.261	692.336	29.9215	IA7008.TTIFSPEGR.2y6_1.light	50	10	27.1875	24.8369	2	:ORF100005169:	[PSMA4]proteasome subunit alpha 4
504.261	805.42	29.9215	IA7008.TTIFSPEGR.2y7_1.light	50	10	27.1875	29.2585	2	:ORF100005169:	[PSMA4]proteasome subunit alpha 4
509.266	468.244	29.9215	IA7008.TTIFSPEGR[13C615N4].2y4_1.heavy	50	10	27.4077	16.0749	2	:ORF100005169:	[PSMA4]proteasome subunit alpha 4
509.266	555.276	29.9215	IA7008.TTIFSPEGR[13C615N4].2y5_1.heavy	50	10	27.4077	19.4779	2	:ORF100005169:	[PSMA4]proteasome subunit alpha 4
509.266	702.345	29.9215	IA7008.TTIFSPEGR[13C615N4].2y6_1.heavy	50	10	27.4077	25.2283	2	:ORF100005169:	[PSMA4]proteasome subunit alpha 4
509.266	815.428	29.9215	IA7008.TTIFSPEGR[13C615N4].2y7_1.heavy	50	10	27.4077	29.6498	2	:ORF100005169:	[PSMA4]proteasome subunit alpha 4
432.732	393.224	30.3361	IA7921.EGALTAFR.2y3_1.light	50	10	24.0402	13.1417	2	:FLJ37740A:	[PSMD6]proteasome 26S subunit, non-ATPase 6
432.732	494.272	30.3361	IA7921.EGALTAFR.2y4_1.light	50	10	24.0402	17.0926	2	:FLJ37740A:	[PSMD6]proteasome 26S subunit, non-ATPase 6
432.732	607.356	30.3361	IA7921.EGALTAFR.2y5_1.light	50	10	24.0402	21.5142	2	:FLJ37740A:	[PSMD6]proteasome 26S subunit, non-ATPase 6
432.732	678.393	30.3361	IA7921.EGALTAFR.2y6_1.light	50	10	24.0402	24.2918	2	:FLJ37740A:	[PSMD6]proteasome 26S subunit, non-ATPase 6
437.736	403.233	30.3361	IA7921.EGALTAFR[13C615N4].2y3_1.heavy	50	10	24.2604	13.533	2	:FLJ37740A:	[PSMD6]proteasome 26S subunit, non-ATPase 6
437.736	504.28	30.3361	IA7921.EGALTAFR[13C615N4].2y4_1.heavy	50	10	24.2604	17.4839	2	:FLJ37740A:	[PSMD6]proteasome 26S subunit, non-ATPase 6
437.736	617.365	30.3361	IA7921.EGALTAFR[13C615N4].2y5_1.heavy	50	10	24.2604	21.9056	2	:FLJ37740A:	[PSMD6]proteasome 26S subunit, non-ATPase 6
437.736	688.402	30.3361	IA7921.EGALTAFR[13C615N4].2y6_1.heavy	50	10	24.2604	24.6831	2	:FLJ37740A:	[PSMD6]proteasome 26S subunit, non-ATPase 6
588.97	729.353	35.0273	IA7524.HEIAVMLLEGGANPDAK.3y8_1.light	50	10	33.4485	26.2843	3	:FLJ25379A:FLJ51868A:	[PSMD10]proteasome 26S subunit, non-ATPase 10
588.97	550.298	35.0273	IA7524.HEIAVMLLEGGANPDAK.3b5_1.light	50	10	33.4485	19.2833	3	:FLJ25379A:FLJ51868A:	[PSMD10]proteasome 26S subunit, non-ATPase 10
588.97	681.339	35.0273	IA7524.HEIAVMLLEGGANPDAK.3b6_1.light	50	10	33.4485	24.407	3	:FLJ25379A:FLJ51868A:	[PSMD10]proteasome 26S subunit, non-ATPase 10
588.97	794.423	35.0273	IA7524.HEIAVMLLEGGANPDAK.3b7_1.light	50	10	33.4485	28.8285	3	:FLJ25379A:FLJ51868A:	[PSMD10]proteasome 26S subunit, non-ATPase 10
591.641	737.367	35.0273	IA7524.HEIAVMLLEGGANPDAK[13C615N2].3y8_1.heavy	50	10	33.5821	26.5976	3	:FLJ25379A:FLJ51868A:	[PSMD10]proteasome 26S subunit, non-ATPase 10
591.641	550.298	35.0273	IA7524.HEIAVMLLEGGANPDAK[13C615N2].3b5_1.heavy	50	10	33.5821	19.2833	3	:FLJ25379A:FLJ51868A:	[PSMD10]proteasome 26S subunit, non-ATPase 10
591.641	681.339	35.0273	IA7524.HEIAVMLLEGGANPDAK[13C615N2].3b6_1.heavy	50	10	33.5821	24.407	3	:FLJ25379A:FLJ51868A:	[PSMD10]proteasome 26S subunit, non-ATPase 10
591.641	794.423	35.0273	IA7524.HEIAVMLLEGGANPDAK[13C615N2].3b7_1.heavy	50	10	33.5821	28.8285	3	:FLJ25379A:FLJ51868A:	[PSMD10]proteasome 26S subunit, non-ATPase 10
781.92	937.5	38.2647	RTMARKER_11.2y8.peptide	50	10	39.4045	34.4228	2
781.92	562.32	38.2647	RTMARKER_11.2y5.peptide	50	10	39.4045	19.7533	2
781.92	709.39	38.2647	RTMARKER_11.2y6.peptide	50	10	39.4045	25.5037	2
530.31	762.41	36.5763	RTMARKER_10.2y7.peptide	50	10	28.3336	27.5768	2
530.31	875.5	36.5763	RTMARKER_10.2y8.peptide	50	10	28.3336	31.9987	2
530.31	691.38	36.5763	RTMARKER_10.2y6.peptide	50	10	28.3336	24.7996	2
532.262	545.268	26.1233	IA7123.GVNTFSPEGR.2y5_1.light	50	10	28.4195	19.0866	2	:FLJ93875A:	[PSMA5]proteasome subunit alpha 5
532.262	692.336	26.1233	IA7123.GVNTFSPEGR.2y6_1.light	50	10	28.4195	24.8369	2	:FLJ93875A:	[PSMA5]proteasome subunit alpha 5
532.262	793.384	26.1233	IA7123.GVNTFSPEGR.2y7_1.light	50	10	28.4195	28.7879	2	:FLJ93875A:	[PSMA5]proteasome subunit alpha 5
532.262	907.427	26.1233	IA7123.GVNTFSPEGR.2y8_1.light	50	10	28.4195	33.247	2	:FLJ93875A:	[PSMA5]proteasome subunit alpha 5
537.266	555.276	26.1233	IA7123.GVNTFSPEGR[13C615N4].2y5_1.heavy	50	10	28.6397	19.4779	2	:FLJ93875A:	[PSMA5]proteasome subunit alpha 5
537.266	702.345	26.1233	IA7123.GVNTFSPEGR[13C615N4].2y6_1.heavy	50	10	28.6397	25.2283	2	:FLJ93875A:	[PSMA5]proteasome subunit alpha 5
537.266	803.392	26.1233	IA7123.GVNTFSPEGR[13C615N4].2y7_1.heavy	50	10	28.6397	29.1792	2	:FLJ93875A:	[PSMA5]proteasome subunit alpha 5
537.266	917.435	26.1233	IA7123.GVNTFSPEGR[13C615N4].2y8_1.heavy	50	10	28.6397	33.6383	2	:FLJ93875A:	[PSMA5]proteasome subunit alpha 5
409.234	403.23	33.692	IA8179.AMVLDLR.2y3_1.light	50	10	23.0063	13.5329	2	:FLJ22927A:	[PSME2]proteasome activator subunit 2
409.234	516.314	33.692	IA8179.AMVLDLR.2y4_1.light	50	10	23.0063	17.9545	2	:FLJ22927A:	[PSME2]proteasome activator subunit 2
409.234	302.153	33.692	IA8179.AMVLDLR.2b3_1.light	50	10	23.0063	9.58078	2	:FLJ22927A:	[PSME2]proteasome activator subunit 2
409.234	615.382	33.692	IA8179.AMVLDLR.2y5_1.light	50	10	23.0063	21.828	2	:FLJ22927A:	[PSME2]proteasome activator subunit 2
414.238	413.238	33.692	IA8179.AMVLDLR[13C615N4].2y3_1.heavy	50	10	23.2265	13.9242	2	:FLJ22927A:	[PSME2]proteasome activator subunit 2
414.238	526.322	33.692	IA8179.AMVLDLR[13C615N4].2y4_1.heavy	50	10	23.2265	18.3458	2	:FLJ22927A:	[PSME2]proteasome activator subunit 2
414.238	302.153	33.692	IA8179.AMVLDLR[13C615N4].2b3_1.heavy	50	10	23.2265	9.58078	2	:FLJ22927A:	[PSME2]proteasome activator subunit 2
414.238	625.391	33.692	IA8179.AMVLDLR[13C615N4].2y5_1.heavy	50	10	23.2265	22.2194	2	:FLJ22927A:	[PSME2]proteasome activator subunit 2
446.229	390.21	31.3743	IA8212.WLMASAGR.2y4_1.light	50	10	24.6341	13.0238	2	:FLJ21864A:	[PSME4]proteasome activator subunit 4
446.229	461.247	31.3743	IA8212.WLMASAGR.2y5_1.light	50	10	24.6341	15.8014	2	:FLJ21864A:	[PSME4]proteasome activator subunit 4
446.229	592.287	31.3743	IA8212.WLMASAGR.2y6_1.light	50	10	24.6341	20.925	2	:FLJ21864A:	[PSME4]proteasome activator subunit 4
446.229	705.371	31.3743	IA8212.WLMASAGR.2y7_1.light	50	10	24.6341	25.3466	2	:FLJ21864A:	[PSME4]proteasome activator subunit 4
451.233	400.218	31.3743	IA8212.WLMASAGR[13C615N4].2y4_1.heavy	50	10	24.8543	13.4151	2	:FLJ21864A:	[PSME4]proteasome activator subunit 4
451.233	471.255	31.3743	IA8212.WLMASAGR[13C615N4].2y5_1.heavy	50	10	24.8543	16.1927	2	:FLJ21864A:	[PSME4]proteasome activator subunit 4
451.233	602.295	31.3743	IA8212.WLMASAGR[13C615N4].2y6_1.heavy	50	10	24.8543	21.3163	2	:FLJ21864A:	[PSME4]proteasome activator subunit 4
451.233	715.38	31.3743	IA8212.WLMASAGR[13C615N4].2y7_1.heavy	50	10	24.8543	25.738	2	:FLJ21864A:	[PSME4]proteasome activator subunit 4
494.764	488.308	30.4235	IA7122.EELEEVIK.2y4_1.light	50	10	26.7696	16.8594	2	:FLJ93875A:	[PSMA5]proteasome subunit alpha 5
494.764	617.351	30.4235	IA7122.EELEEVIK.2y5_1.light	50	10	26.7696	21.905	2	:FLJ93875A:	[PSMA5]proteasome subunit alpha 5
494.764	730.434	30.4235	IA7122.EELEEVIK.2y6_1.light	50	10	26.7696	26.3266	2	:FLJ93875A:	[PSMA5]proteasome subunit alpha 5
494.764	365.721	30.4235	IA7122.EELEEVIK.2y6_2.light	50	10	26.7696	12.0663	2	:FLJ93875A:	[PSMA5]proteasome subunit alpha 5
498.771	496.322	30.4235	IA7122.EELEEVIK[13C615N2].2y4_1.heavy	50	10	26.9459	17.1728	2	:FLJ93875A:	[PSMA5]proteasome subunit alpha 5
498.771	625.365	30.4235	IA7122.EELEEVIK[13C615N2].2y5_1.heavy	50	10	26.9459	22.2184	2	:FLJ93875A:	[PSMA5]proteasome subunit alpha 5
498.771	738.449	30.4235	IA7122.EELEEVIK[13C615N2].2y6_1.heavy	50	10	26.9459	26.64	2	:FLJ93875A:	[PSMA5]proteasome subunit alpha 5
498.771	369.728	30.4235	IA7122.EELEEVIK[13C615N2].2y6_2.heavy	50	10	26.9459	12.223	2	:FLJ93875A:	[PSMA5]proteasome subunit alpha 5
661.38	836.43	40.9012	RTMARKER_12.3y7.peptide	50	10	37.069	30.471	3
661.38	502.76	40.9012	RTMARKER_12.3y9.peptide	50	10	37.069	17.4245	3
661.38	906.51	40.9012	RTMARKER_12.3y17.peptide	50	10	37.069	33.2111	3
387.26	373.281	33.4983	IA7121.SSLIILK.2y3_1.light	50	10	22.0394	12.3619	2	:FLJ93875A:	[PSMA5]proteasome subunit alpha 5
387.26	486.365	33.4983	IA7121.SSLIILK.2y4_1.light	50	10	22.0394	16.7835	2	:FLJ93875A:	[PSMA5]proteasome subunit alpha 5
387.26	599.449	33.4983	IA7121.SSLIILK.2y5_1.light	50	10	22.0394	21.2051	2	:FLJ93875A:	[PSMA5]proteasome subunit alpha 5
387.26	686.481	33.4983	IA7121.SSLIILK.2y6_1.light	50	10	22.0394	24.608	2	:FLJ93875A:	[PSMA5]proteasome subunit alpha 5
391.267	381.295	33.4983	IA7121.SSLIILK[13C615N2].2y3_1.heavy	50	10	22.2157	12.6752	2	:FLJ93875A:	[PSMA5]proteasome subunit alpha 5
391.267	494.379	33.4983	IA7121.SSLIILK[13C615N2].2y4_1.heavy	50	10	22.2157	17.0968	2	:FLJ93875A:	[PSMA5]proteasome subunit alpha 5
391.267	607.463	33.4983	IA7121.SSLIILK[13C615N2].2y5_1.heavy	50	10	22.2157	21.5184	2	:FLJ93875A:	[PSMA5]proteasome subunit alpha 5
391.267	694.495	33.4983	IA7121.SSLIILK[13C615N2].2y6_1.heavy	50	10	22.2157	24.9214	2	:FLJ93875A:	[PSMA5]proteasome subunit alpha 5
486.79	388.255	27.9435	IA8056.VVGSELIQK.2y3_1.light	50	10	26.4188	12.9474	2	:FLJ93843A:	[PSMC1]proteasome 26S subunit, ATPase 1
486.79	501.339	27.9435	IA8056.VVGSELIQK.2y4_1.light	50	10	26.4188	17.369	2	:FLJ93843A:	[PSMC1]proteasome 26S subunit, ATPase 1
486.79	774.436	27.9435	IA8056.VVGSELIQK.2y7_1.light	50	10	26.4188	28.047	2	:FLJ93843A:	[PSMC1]proteasome 26S subunit, ATPase 1
486.79	873.504	27.9435	IA8056.VVGSELIQK.2y8_1.light	50	10	26.4188	31.9206	2	:FLJ93843A:	[PSMC1]proteasome 26S subunit, ATPase 1
490.797	396.27	27.9435	IA8056.VVGSELIQK[13C615N2].2y3_1.heavy	50	10	26.5951	13.2608	2	:FLJ93843A:	[PSMC1]proteasome 26S subunit, ATPase 1
490.797	509.354	27.9435	IA8056.VVGSELIQK[13C615N2].2y4_1.heavy	50	10	26.5951	17.6823	2	:FLJ93843A:	[PSMC1]proteasome 26S subunit, ATPase 1
490.797	782.45	27.9435	IA8056.VVGSELIQK[13C615N2].2y7_1.heavy	50	10	26.5951	28.3604	2	:FLJ93843A:	[PSMC1]proteasome 26S subunit, ATPase 1
490.797	881.518	27.9435	IA8056.VVGSELIQK[13C615N2].2y8_1.heavy	50	10	26.5951	32.234	2	:FLJ93843A:	[PSMC1]proteasome 26S subunit, ATPase 1
686.861	558.296	30.8695	IA7482.IAELMPGASGAEVK.2b5_1.light	50	10	35.2219	19.596	2	:FLJ38517A:	[PSMC5]proteasome 26S subunit, ATPase 5
686.861	946.466	30.8695	IA7482.IAELMPGASGAEVK.2y10_1.light	50	10	35.2219	34.7734	2	:FLJ38517A:	[PSMC5]proteasome 26S subunit, ATPase 5
686.861	718.373	30.8695	IA7482.IAELMPGASGAEVK.2y8_1.light	50	10	35.2219	25.855	2	:FLJ38517A:	[PSMC5]proteasome 26S subunit, ATPase 5
686.861	815.426	30.8695	IA7482.IAELMPGASGAEVK.2y9_1.light	50	10	35.2219	29.6498	2	:FLJ38517A:	[PSMC5]proteasome 26S subunit, ATPase 5
690.868	558.296	30.8695	IA7482.IAELMPGASGAEVK[13C615N2].2b5_1.heavy	50	10	35.3982	19.596	2	:FLJ38517A:	[PSMC5]proteasome 26S subunit, ATPase 5
690.868	954.48	30.8695	IA7482.IAELMPGASGAEVK[13C615N2].2y10_1.heavy	50	10	35.3982	35.0868	2	:FLJ38517A:	[PSMC5]proteasome 26S subunit, ATPase 5
690.868	726.387	30.8695	IA7482.IAELMPGASGAEVK[13C615N2].2y8_1.heavy	50	10	35.3982	26.1683	2	:FLJ38517A:	[PSMC5]proteasome 26S subunit, ATPase 5
690.868	823.44	30.8695	IA7482.IAELMPGASGAEVK[13C615N2].2y9_1.heavy	50	10	35.3982	29.9631	2	:FLJ38517A:	[PSMC5]proteasome 26S subunit, ATPase 5
643.365	632.373	29.4925	IA7085.AINQGGLTSVAVR.2y6_1.light	50	10	33.3081	22.4924	2	:FLJ93476A:	[PSMA6]proteasome subunit alpha 6
643.365	987.558	29.4925	IA7085.AINQGGLTSVAVR.2y10_1.light	50	10	33.3081	36.3801	2	:FLJ93476A:	[PSMA6]proteasome subunit alpha 6
643.365	802.478	29.4925	IA7085.AINQGGLTSVAVR.2y8_1.light	50	10	33.3081	29.1435	2	:FLJ93476A:	[PSMA6]proteasome subunit alpha 6
643.365	859.5	29.4925	IA7085.AINQGGLTSVAVR.2y9_1.light	50	10	33.3081	31.373	2	:FLJ93476A:	[PSMA6]proteasome subunit alpha 6
648.369	642.381	29.4925	IA7085.AINQGGLTSVAVR[13C615N4].2y6_1.heavy	50	10	33.5282	22.8837	2	:FLJ93476A:	[PSMA6]proteasome subunit alpha 6
648.369	997.566	29.4925	IA7085.AINQGGLTSVAVR[13C615N4].2y10_1.heavy	50	10	33.5282	36.7714	2	:FLJ93476A:	[PSMA6]proteasome subunit alpha 6
648.369	812.486	29.4925	IA7085.AINQGGLTSVAVR[13C615N4].2y8_1.heavy	50	10	33.5282	29.5348	2	:FLJ93476A:	[PSMA6]proteasome subunit alpha 6
648.369	869.508	29.4925	IA7085.AINQGGLTSVAVR[13C615N4].2y9_1.heavy	50	10	33.5282	31.7644	2	:FLJ93476A:	[PSMA6]proteasome subunit alpha 6
505.3	335.193	34.3036	IA8052.LIFSTITSK.2y3_1.light	50	10	27.2332	10.8726	2	:FLJ93682A:	[PSMC4]proteasome 26S subunit, ATPase 4
505.3	549.324	34.3036	IA8052.LIFSTITSK.2y5_1.light	50	10	27.2332	19.2452	2	:FLJ93682A:	[PSMC4]proteasome 26S subunit, ATPase 4
505.3	636.356	34.3036	IA8052.LIFSTITSK.2y6_1.light	50	10	27.2332	22.6481	2	:FLJ93682A:	[PSMC4]proteasome 26S subunit, ATPase 4
505.3	783.425	34.3036	IA8052.LIFSTITSK.2y7_1.light	50	10	27.2332	28.3985	2	:FLJ93682A:	[PSMC4]proteasome 26S subunit, ATPase 4
509.307	343.207	34.3036	IA8052.LIFSTITSK[13C615N2].2y3_1.heavy	50	10	27.4095	11.186	2	:FLJ93682A:	[PSMC4]proteasome 26S subunit, ATPase 4
509.307	557.338	34.3036	IA8052.LIFSTITSK[13C615N2].2y5_1.heavy	50	10	27.4095	19.5585	2	:FLJ93682A:	[PSMC4]proteasome 26S subunit, ATPase 4
509.307	644.37	34.3036	IA8052.LIFSTITSK[13C615N2].2y6_1.heavy	50	10	27.4095	22.9615	2	:FLJ93682A:	[PSMC4]proteasome 26S subunit, ATPase 4
509.307	791.439	34.3036	IA8052.LIFSTITSK[13C615N2].2y7_1.heavy	50	10	27.4095	28.7119	2	:FLJ93682A:	[PSMC4]proteasome 26S subunit, ATPase 4
556.941	981.5	38.6102	IA8172.TVESEAASYLDQISR.3y8_1.light	50	10	31.847	36.1433	3	:FLJ90518A:	[PSME3]proteasome activator subunit 3
556.941	731.405	38.6102	IA8172.TVESEAASYLDQISR.3y6_1.light	50	10	31.847	26.3645	3	:FLJ90518A:	[PSME3]proteasome activator subunit 3
556.941	503.294	38.6102	IA8172.TVESEAASYLDQISR.3y4_1.light	50	10	31.847	17.4454	3	:FLJ90518A:	[PSME3]proteasome activator subunit 3
556.941	618.321	38.6102	IA8172.TVESEAASYLDQISR.3y5_1.light	50	10	31.847	21.943	3	:FLJ90518A:	[PSME3]proteasome activator subunit 3
560.277	991.508	38.6102	IA8172.TVESEAASYLDQISR[13C615N4].3y8_1.heavy	50	10	32.0138	36.5346	3	:FLJ90518A:	[PSME3]proteasome activator subunit 3
560.277	741.413	38.6102	IA8172.TVESEAASYLDQISR[13C615N4].3y6_1.heavy	50	10	32.0138	26.7558	3	:FLJ90518A:	[PSME3]proteasome activator subunit 3
560.277	513.302	38.6102	IA8172.TVESEAASYLDQISR[13C615N4].3y4_1.heavy	50	10	32.0138	17.8367	3	:FLJ90518A:	[PSME3]proteasome activator subunit 3
560.277	628.329	38.6102	IA8172.TVESEAASYLDQISR[13C615N4].3y5_1.heavy	50	10	32.0138	22.3343	3	:FLJ90518A:	[PSME3]proteasome activator subunit 3
409.243	504.278	26.1233	IA8050.ILSTIDR.2y4_1.light	50	10	23.0067	17.4839	2	:FLJ93682A:	[PSMC4]proteasome 26S subunit, ATPase 4
409.243	591.31	26.1233	IA8050.ILSTIDR.2y5_1.light	50	10	23.0067	20.8868	2	:FLJ93682A:	[PSMC4]proteasome 26S subunit, ATPase 4
409.243	704.394	26.1233	IA8050.ILSTIDR.2y6_1.light	50	10	23.0067	25.3084	2	:FLJ93682A:	[PSMC4]proteasome 26S subunit, ATPase 4
414.247	514.286	26.1233	IA8050.ILSTIDR[13C615N4].2y4_1.heavy	50	10	23.2269	17.8752	2	:FLJ93682A:	[PSMC4]proteasome 26S subunit, ATPase 4
414.247	601.318	26.1233	IA8050.ILSTIDR[13C615N4].2y5_1.heavy	50	10	23.2269	21.2781	2	:FLJ93682A:	[PSMC4]proteasome 26S subunit, ATPase 4
414.247	714.402	26.1233	IA8050.ILSTIDR[13C615N4].2y6_1.heavy	50	10	23.2269	25.6997	2	:FLJ93682A:	[PSMC4]proteasome 26S subunit, ATPase 4
385.76	486.365	35.5637	IA7515.GGLGLILK.2y4_1.light	50	10	21.9734	16.7835	2	:FLJ25379A:	[PSMD10]proteasome 26S subunit, non-ATPase 10
385.76	543.386	35.5637	IA7515.GGLGLILK.2y5_1.light	50	10	21.9734	19.013	2	:FLJ25379A:	[PSMD10]proteasome 26S subunit, non-ATPase 10
385.76	656.471	35.5637	IA7515.GGLGLILK.2y6_1.light	50	10	21.9734	23.4346	2	:FLJ25379A:	[PSMD10]proteasome 26S subunit, non-ATPase 10
385.76	328.739	35.5637	IA7515.GGLGLILK.2y6_2.light	50	10	21.9734	10.6203	2	:FLJ25379A:	[PSMD10]proteasome 26S subunit, non-ATPase 10
389.767	494.379	35.5637	IA7515.GGLGLILK[13C615N2].2y4_1.heavy	50	10	22.1497	17.0968	2	:FLJ25379A:	[PSMD10]proteasome 26S subunit, non-ATPase 10
389.767	551.401	35.5637	IA7515.GGLGLILK[13C615N2].2y5_1.heavy	50	10	22.1497	19.3264	2	:FLJ25379A:	[PSMD10]proteasome 26S subunit, non-ATPase 10
389.767	664.485	35.5637	IA7515.GGLGLILK[13C615N2].2y6_1.heavy	50	10	22.1497	23.748	2	:FLJ25379A:	[PSMD10]proteasome 26S subunit, non-ATPase 10
389.767	332.746	35.5637	IA7515.GGLGLILK[13C615N2].2y6_2.heavy	50	10	22.1497	10.777	2	:FLJ25379A:	[PSMD10]proteasome 26S subunit, non-ATPase 10
378.734	445.277	23.7096	IA7514.TPLQVAK.2y4_1.light	50	10	21.6643	15.1769	2	:FLJ25379A:	[PSMD10]proteasome 26S subunit, non-ATPase 10
378.734	558.361	23.7096	IA7514.TPLQVAK.2y5_1.light	50	10	21.6643	19.5985	2	:FLJ25379A:	[PSMD10]proteasome 26S subunit, non-ATPase 10
378.734	655.414	23.7096	IA7514.TPLQVAK.2y6_1.light	50	10	21.6643	23.3933	2	:FLJ25379A:	[PSMD10]proteasome 26S subunit, non-ATPase 10
378.734	328.211	23.7096	IA7514.TPLQVAK.2y6_2.light	50	10	21.6643	10.5997	2	:FLJ25379A:	[PSMD10]proteasome 26S subunit, non-ATPase 10
382.741	453.291	23.7096	IA7514.TPLQVAK[13C615N2].2y4_1.heavy	50	10	21.8406	15.4903	2	:FLJ25379A:	[PSMD10]proteasome 26S subunit, non-ATPase 10
382.741	566.375	23.7096	IA7514.TPLQVAK[13C615N2].2y5_1.heavy	50	10	21.8406	19.9119	2	:FLJ25379A:	[PSMD10]proteasome 26S subunit, non-ATPase 10
382.741	663.428	23.7096	IA7514.TPLQVAK[13C615N2].2y6_1.heavy	50	10	21.8406	23.7066	2	:FLJ25379A:	[PSMD10]proteasome 26S subunit, non-ATPase 10
382.741	332.218	23.7096	IA7514.TPLQVAK[13C615N2].2y6_2.heavy	50	10	21.8406	10.7563	2	:FLJ25379A:	[PSMD10]proteasome 26S subunit, non-ATPase 10
862.424	833.448	36.6807	IA8207.YDSIPVSTSLLGDTSDTTSTGLAQR.3y8_1.light	50	10	47.1212	30.3544	3	:FLJ01021A:	[PSMG4]proteasome assembly chaperone 4
862.424	645.368	36.6807	IA8207.YDSIPVSTSLLGDTSDTTSTGLAQR.3y6_1.light	50	10	47.1212	23.0005	3	:FLJ01021A:	[PSMG4]proteasome assembly chaperone 4
862.424	732.4	36.6807	IA8207.YDSIPVSTSLLGDTSDTTSTGLAQR.3y7_1.light	50	10	47.1212	26.4034	3	:FLJ01021A:	[PSMG4]proteasome assembly chaperone 4
862.424	544.32	36.6807	IA8207.YDSIPVSTSLLGDTSDTTSTGLAQR.3y5_1.light	50	10	47.1212	19.0495	3	:FLJ01021A:	[PSMG4]proteasome assembly chaperone 4
865.76	843.456	36.6807	IA8207.YDSIPVSTSLLGDTSDTTSTGLAQR[13C615N4].3y8_1.heavy	50	10	47.288	30.7457	3	:FLJ01021A:	[PSMG4]proteasome assembly chaperone 4
865.76	655.376	36.6807	IA8207.YDSIPVSTSLLGDTSDTTSTGLAQR[13C615N4].3y6_1.heavy	50	10	47.288	23.3918	3	:FLJ01021A:	[PSMG4]proteasome assembly chaperone 4
865.76	742.408	36.6807	IA8207.YDSIPVSTSLLGDTSDTTSTGLAQR[13C615N4].3y7_1.heavy	50	10	47.288	26.7948	3	:FLJ01021A:	[PSMG4]proteasome assembly chaperone 4
865.76	554.328	36.6807	IA8207.YDSIPVSTSLLGDTSDTTSTGLAQR[13C615N4].3y5_1.heavy	50	10	47.288	19.4408	3	:FLJ01021A:	[PSMG4]proteasome assembly chaperone 4
501.272	558.336	22.7454	IA7236.VSAGEAVVNR.2y5_1.light	50	10	27.056	19.5975	2	:FLJ83284W:	[PSMB9]proteasome subunit beta 9
501.272	744.4	22.7454	IA7236.VSAGEAVVNR.2y7_1.light	50	10	27.056	26.8726	2	:FLJ83284W:	[PSMB9]proteasome subunit beta 9
501.272	815.437	22.7454	IA7236.VSAGEAVVNR.2y8_1.light	50	10	27.056	29.6502	2	:FLJ83284W:	[PSMB9]proteasome subunit beta 9
501.272	902.469	22.7454	IA7236.VSAGEAVVNR.2y9_1.light	50	10	27.056	33.0531	2	:FLJ83284W:	[PSMB9]proteasome subunit beta 9
506.277	568.344	22.7454	IA7236.VSAGEAVVNR[13C615N4].2y5_1.heavy	50	10	27.2762	19.9889	2	:FLJ83284W:	[PSMB9]proteasome subunit beta 9
506.277	754.408	22.7454	IA7236.VSAGEAVVNR[13C615N4].2y7_1.heavy	50	10	27.2762	27.264	2	:FLJ83284W:	[PSMB9]proteasome subunit beta 9
506.277	825.445	22.7454	IA7236.VSAGEAVVNR[13C615N4].2y8_1.heavy	50	10	27.2762	30.0415	2	:FLJ83284W:	[PSMB9]proteasome subunit beta 9
506.277	912.477	22.7454	IA7236.VSAGEAVVNR[13C615N4].2y9_1.heavy	50	10	27.2762	33.4445	2	:FLJ83284W:	[PSMB9]proteasome subunit beta 9
399.463	413.711	36.9247	IA8204.LWEQLVHFHVMR.4y6_2.light	50	10	22.9732	13.9427	4	:FLJ01021A:	[PSMG4]proteasome assembly chaperone 4
399.463	405.228	36.9247	IA8204.LWEQLVHFHVMR.4y3_1.light	50	10	22.9732	13.611	4	:FLJ01021A:	[PSMG4]proteasome assembly chaperone 4
399.463	542.287	36.9247	IA8204.LWEQLVHFHVMR.4y4_1.light	50	10	22.9732	18.97	4	:FLJ01021A:	[PSMG4]proteasome assembly chaperone 4
399.463	689.355	36.9247	IA8204.LWEQLVHFHVMR.4y5_1.light	50	10	22.9732	24.7204	4	:FLJ01021A:	[PSMG4]proteasome assembly chaperone 4
401.965	418.715	36.9247	IA8204.LWEQLVHFHVMR[13C615N4].4y6_2.heavy	50	10	23.0983	14.1384	4	:FLJ01021A:	[PSMG4]proteasome assembly chaperone 4
401.965	415.236	36.9247	IA8204.LWEQLVHFHVMR[13C615N4].4y3_1.heavy	50	10	23.0983	14.0023	4	:FLJ01021A:	[PSMG4]proteasome assembly chaperone 4
401.965	552.295	36.9247	IA8204.LWEQLVHFHVMR[13C615N4].4y4_1.heavy	50	10	23.0983	19.3613	4	:FLJ01021A:	[PSMG4]proteasome assembly chaperone 4
401.965	699.363	36.9247	IA8204.LWEQLVHFHVMR[13C615N4].4y5_1.heavy	50	10	23.0983	25.1117	4	:FLJ01021A:	[PSMG4]proteasome assembly chaperone 4
491.8	357.25	31.1009	IA7235.VILGNELPK.2y3_1.light	50	10	26.6392	11.7351	2	:FLJ83284W:	[PSMB9]proteasome subunit beta 9
491.8	657.357	31.1009	IA7235.VILGNELPK.2y6_1.light	50	10	26.6392	23.4693	2	:FLJ83284W:	[PSMB9]proteasome subunit beta 9
491.8	770.441	31.1009	IA7235.VILGNELPK.2y7_1.light	50	10	26.6392	27.8908	2	:FLJ83284W:	[PSMB9]proteasome subunit beta 9
491.8	883.525	31.1009	IA7235.VILGNELPK.2y8_1.light	50	10	26.6392	32.3124	2	:FLJ83284W:	[PSMB9]proteasome subunit beta 9
495.807	365.264	31.1009	IA7235.VILGNELPK[13C615N2].2y3_1.heavy	50	10	26.8155	12.0484	2	:FLJ83284W:	[PSMB9]proteasome subunit beta 9
495.807	665.371	31.1009	IA7235.VILGNELPK[13C615N2].2y6_1.heavy	50	10	26.8155	23.7826	2	:FLJ83284W:	[PSMB9]proteasome subunit beta 9
495.807	778.455	31.1009	IA7235.VILGNELPK[13C615N2].2y7_1.heavy	50	10	26.8155	28.2042	2	:FLJ83284W:	[PSMB9]proteasome subunit beta 9
495.807	891.539	31.1009	IA7235.VILGNELPK[13C615N2].2y8_1.heavy	50	10	26.8155	32.6258	2	:FLJ83284W:	[PSMB9]proteasome subunit beta 9
477.754	557.304	25.1244	IA7234.AGAPTGDLPR.2y5_1.light	50	10	26.0212	19.5572	2	:FLJ83284W:	[PSMB9]proteasome subunit beta 9
477.754	658.352	25.1244	IA7234.AGAPTGDLPR.2y6_1.light	50	10	26.0212	23.5082	2	:FLJ83284W:	[PSMB9]proteasome subunit beta 9
477.754	755.405	25.1244	IA7234.AGAPTGDLPR.2y7_1.light	50	10	26.0212	27.3029	2	:FLJ83284W:	[PSMB9]proteasome subunit beta 9
477.754	378.206	25.1244	IA7234.AGAPTGDLPR.2y7_2.light	50	10	26.0212	12.5545	2	:FLJ83284W:	[PSMB9]proteasome subunit beta 9
482.758	567.313	25.1244	IA7234.AGAPTGDLPR[13C615N4].2y5_1.heavy	50	10	26.2414	19.9485	2	:FLJ83284W:	[PSMB9]proteasome subunit beta 9
482.758	668.36	25.1244	IA7234.AGAPTGDLPR[13C615N4].2y6_1.heavy	50	10	26.2414	23.8995	2	:FLJ83284W:	[PSMB9]proteasome subunit beta 9
482.758	765.413	25.1244	IA7234.AGAPTGDLPR[13C615N4].2y7_1.heavy	50	10	26.2414	27.6942	2	:FLJ83284W:	[PSMB9]proteasome subunit beta 9
482.758	383.21	25.1244	IA7234.AGAPTGDLPR[13C615N4].2y7_2.heavy	50	10	26.2414	12.7501	2	:FLJ83284W:	[PSMB9]proteasome subunit beta 9
398.683	437.214	20.9535	IA7077.GSSAGFDR.2y3_1.light	50	10	22.5421	14.8617	2	:FLJ93476A:	[PSMA6]proteasome subunit alpha 6
398.683	494.236	20.9535	IA7077.GSSAGFDR.2y4_1.light	50	10	22.5421	17.0912	2	:FLJ93476A:	[PSMA6]proteasome subunit alpha 6
398.683	565.273	20.9535	IA7077.GSSAGFDR.2y5_1.light	50	10	22.5421	19.8688	2	:FLJ93476A:	[PSMA6]proteasome subunit alpha 6
398.683	652.305	20.9535	IA7077.GSSAGFDR.2y6_1.light	50	10	22.5421	23.2717	2	:FLJ93476A:	[PSMA6]proteasome subunit alpha 6
403.687	447.223	20.9535	IA7077.GSSAGFDR[13C615N4].2y3_1.heavy	50	10	22.7622	15.253	2	:FLJ93476A:	[PSMA6]proteasome subunit alpha 6
403.687	504.244	20.9535	IA7077.GSSAGFDR[13C615N4].2y4_1.heavy	50	10	22.7622	17.4825	2	:FLJ93476A:	[PSMA6]proteasome subunit alpha 6
403.687	575.281	20.9535	IA7077.GSSAGFDR[13C615N4].2y5_1.heavy	50	10	22.7622	20.2601	2	:FLJ93476A:	[PSMA6]proteasome subunit alpha 6
403.687	662.313	20.9535	IA7077.GSSAGFDR[13C615N4].2y6_1.heavy	50	10	22.7622	23.663	2	:FLJ93476A:	[PSMA6]proteasome subunit alpha 6
463.781	343.234	33.0703	IA7472.EVIELPVK.2y3_1.light	50	10	25.4064	11.187	2	:FLJ38517A:	[PSMC5]proteasome 26S subunit, ATPase 5
463.781	456.318	33.0703	IA7472.EVIELPVK.2y4_1.light	50	10	25.4064	15.6086	2	:FLJ38517A:	[PSMC5]proteasome 26S subunit, ATPase 5
463.781	585.361	33.0703	IA7472.EVIELPVK.2y5_1.light	50	10	25.4064	20.6542	2	:FLJ38517A:	[PSMC5]proteasome 26S subunit, ATPase 5
463.781	698.445	33.0703	IA7472.EVIELPVK.2y6_1.light	50	10	25.4064	25.0758	2	:FLJ38517A:	[PSMC5]proteasome 26S subunit, ATPase 5
467.789	351.248	33.0703	IA7472.EVIELPVK[13C615N2].2y3_1.heavy	50	10	25.5827	11.5004	2	:FLJ38517A:	[PSMC5]proteasome 26S subunit, ATPase 5
467.789	464.332	33.0703	IA7472.EVIELPVK[13C615N2].2y4_1.heavy	50	10	25.5827	15.922	2	:FLJ38517A:	[PSMC5]proteasome 26S subunit, ATPase 5
467.789	593.375	33.0703	IA7472.EVIELPVK[13C615N2].2y5_1.heavy	50	10	25.5827	20.9676	2	:FLJ38517A:	[PSMC5]proteasome 26S subunit, ATPase 5
467.789	706.459	33.0703	IA7472.EVIELPVK[13C615N2].2y6_1.heavy	50	10	25.5827	25.3891	2	:FLJ38517A:	[PSMC5]proteasome 26S subunit, ATPase 5
467.74	391.182	22.3262	IA8161.TVTEIDEK.2y3_1.light	50	10	25.5806	13.0618	2	:FLJ90518A:	[PSME3]proteasome activator subunit 3
467.74	504.266	22.3262	IA8161.TVTEIDEK.2y4_1.light	50	10	25.5806	17.4834	2	:FLJ90518A:	[PSME3]proteasome activator subunit 3
467.74	633.309	22.3262	IA8161.TVTEIDEK.2y5_1.light	50	10	25.5806	22.529	2	:FLJ90518A:	[PSME3]proteasome activator subunit 3
467.74	734.357	22.3262	IA8161.TVTEIDEK.2y6_1.light	50	10	25.5806	26.48	2	:FLJ90518A:	[PSME3]proteasome activator subunit 3
471.747	399.197	22.3262	IA8161.TVTEIDEK[13C615N2].2y3_1.heavy	50	10	25.7569	13.3752	2	:FLJ90518A:	[PSME3]proteasome activator subunit 3
471.747	512.281	22.3262	IA8161.TVTEIDEK[13C615N2].2y4_1.heavy	50	10	25.7569	17.7968	2	:FLJ90518A:	[PSME3]proteasome activator subunit 3
471.747	641.323	22.3262	IA8161.TVTEIDEK[13C615N2].2y5_1.heavy	50	10	25.7569	22.8423	2	:FLJ90518A:	[PSME3]proteasome activator subunit 3
471.747	742.371	22.3262	IA8161.TVTEIDEK[13C615N2].2y6_1.heavy	50	10	25.7569	26.7933	2	:FLJ90518A:	[PSME3]proteasome activator subunit 3
422.269	504.278	33.415	IA8160.LIISELR.2y4_1.light	50	10	23.5798	17.4839	2	:FLJ90518A:	[PSME3]proteasome activator subunit 3
422.269	617.362	33.415	IA8160.LIISELR.2y5_1.light	50	10	23.5798	21.9055	2	:FLJ90518A:	[PSME3]proteasome activator subunit 3
422.269	730.446	33.415	IA8160.LIISELR.2y6_1.light	50	10	23.5798	26.327	2	:FLJ90518A:	[PSME3]proteasome activator subunit 3
427.273	514.286	33.415	IA8160.LIISELR[13C615N4].2y4_1.heavy	50	10	23.8	17.8752	2	:FLJ90518A:	[PSME3]proteasome activator subunit 3
427.273	627.37	33.415	IA8160.LIISELR[13C615N4].2y5_1.heavy	50	10	23.8	22.2968	2	:FLJ90518A:	[PSME3]proteasome activator subunit 3
427.273	740.454	33.415	IA8160.LIISELR[13C615N4].2y6_1.heavy	50	10	23.8	26.7184	2	:FLJ90518A:	[PSME3]proteasome activator subunit 3
579.324	557.402	35.3971	IA7945.ALDEGDIALLK.2y5_1.light	50	10	30.4903	19.561	2	:FLJ85735A:	[PSMC2]proteasome 26S subunit, ATPase 2
579.324	729.451	35.3971	IA7945.ALDEGDIALLK.2y7_1.light	50	10	30.4903	26.2881	2	:FLJ85735A:	[PSMC2]proteasome 26S subunit, ATPase 2
579.324	858.493	35.3971	IA7945.ALDEGDIALLK.2y8_1.light	50	10	30.4903	31.3337	2	:FLJ85735A:	[PSMC2]proteasome 26S subunit, ATPase 2
579.324	973.52	35.3971	IA7945.ALDEGDIALLK.2y9_1.light	50	10	30.4903	35.8312	2	:FLJ85735A:	[PSMC2]proteasome 26S subunit, ATPase 2
583.331	565.416	35.3971	IA7945.ALDEGDIALLK[13C615N2].2y5_1.heavy	50	10	30.6666	19.8744	2	:FLJ85735A:	[PSMC2]proteasome 26S subunit, ATPase 2
583.331	737.465	35.3971	IA7945.ALDEGDIALLK[13C615N2].2y7_1.heavy	50	10	30.6666	26.6015	2	:FLJ85735A:	[PSMC2]proteasome 26S subunit, ATPase 2
583.331	866.507	35.3971	IA7945.ALDEGDIALLK[13C615N2].2y8_1.heavy	50	10	30.6666	31.647	2	:FLJ85735A:	[PSMC2]proteasome 26S subunit, ATPase 2
583.331	981.534	35.3971	IA7945.ALDEGDIALLK[13C615N2].2y9_1.heavy	50	10	30.6666	36.1446	2	:FLJ85735A:	[PSMC2]proteasome 26S subunit, ATPase 2
505.772	735.378	21.1344	IA7306.HGVIAAADTR.2b8_1.light	50	10	27.254	26.5199	2	:FLJ16369A:	[PSMB11]proteasome subunit beta 11
505.772	604.305	21.1344	IA7306.HGVIAAADTR.2y6_1.light	50	10	27.254	21.3949	2	:FLJ16369A:	[PSMB11]proteasome subunit beta 11
505.772	717.389	21.1344	IA7306.HGVIAAADTR.2y7_1.light	50	10	27.254	25.8165	2	:FLJ16369A:	[PSMB11]proteasome subunit beta 11
505.772	873.479	21.1344	IA7306.HGVIAAADTR.2y9_1.light	50	10	27.254	31.9196	2	:FLJ16369A:	[PSMB11]proteasome subunit beta 11
510.777	735.378	21.1344	IA7306.HGVIAAADTR[13C615N4].2b8_1.heavy	50	10	27.4742	26.5199	2	:FLJ16369A:	[PSMB11]proteasome subunit beta 11
510.777	614.313	21.1344	IA7306.HGVIAAADTR[13C615N4].2y6_1.heavy	50	10	27.4742	21.7862	2	:FLJ16369A:	[PSMB11]proteasome subunit beta 11
510.777	727.397	21.1344	IA7306.HGVIAAADTR[13C615N4].2y7_1.heavy	50	10	27.4742	26.2078	2	:FLJ16369A:	[PSMB11]proteasome subunit beta 11
510.777	883.487	21.1344	IA7306.HGVIAAADTR[13C615N4].2y9_1.heavy	50	10	27.4742	32.3109	2	:FLJ16369A:	[PSMB11]proteasome subunit beta 11
490.284	459.256	37.9667	IA7668.ILFFNTPK.2y4_1.light	50	10	26.5725	15.7235	2	:FLJ56327A:	[PSMD8]proteasome 26S subunit, non-ATPase 8
490.284	606.325	37.9667	IA7668.ILFFNTPK.2y5_1.light	50	10	26.5725	21.4739	2	:FLJ56327A:	[PSMD8]proteasome 26S subunit, non-ATPase 8
490.284	753.393	37.9667	IA7668.ILFFNTPK.2y6_1.light	50	10	26.5725	27.2243	2	:FLJ56327A:	[PSMD8]proteasome 26S subunit, non-ATPase 8
490.284	866.477	37.9667	IA7668.ILFFNTPK.2y7_1.light	50	10	26.5725	31.6459	2	:FLJ56327A:	[PSMD8]proteasome 26S subunit, non-ATPase 8
494.291	467.27	37.9667	IA7668.ILFFNTPK[13C615N2].2y4_1.heavy	50	10	26.7488	16.0369	2	:FLJ56327A:	[PSMD8]proteasome 26S subunit, non-ATPase 8
494.291	614.339	37.9667	IA7668.ILFFNTPK[13C615N2].2y5_1.heavy	50	10	26.7488	21.7873	2	:FLJ56327A:	[PSMD8]proteasome 26S subunit, non-ATPase 8
494.291	761.407	37.9667	IA7668.ILFFNTPK[13C615N2].2y6_1.heavy	50	10	26.7488	27.5376	2	:FLJ56327A:	[PSMD8]proteasome 26S subunit, non-ATPase 8
494.291	874.491	37.9667	IA7668.ILFFNTPK[13C615N2].2y7_1.heavy	50	10	26.7488	31.9592	2	:FLJ56327A:	[PSMD8]proteasome 26S subunit, non-ATPase 8
442.302	487.324	34.0797	IA8119.AVLLAVAVK.2y5_1.light	50	10	24.4613	16.821	2	:FLJ81734A:	[PSMG3]proteasome assembly chaperone 3
442.302	600.408	34.0797	IA8119.AVLLAVAVK.2y6_1.light	50	10	24.4613	21.2426	2	:FLJ81734A:	[PSMG3]proteasome assembly chaperone 3
442.302	468.318	34.0797	IA8119.AVLLAVAVK.2b5_1.light	50	10	24.4613	16.0778	2	:FLJ81734A:	[PSMG3]proteasome assembly chaperone 3
442.302	713.492	34.0797	IA8119.AVLLAVAVK.2y7_1.light	50	10	24.4613	25.6641	2	:FLJ81734A:	[PSMG3]proteasome assembly chaperone 3
446.31	495.338	34.0797	IA8119.AVLLAVAVK[13C615N2].2y5_1.heavy	50	10	24.6376	17.1343	2	:FLJ81734A:	[PSMG3]proteasome assembly chaperone 3
446.31	608.422	34.0797	IA8119.AVLLAVAVK[13C615N2].2y6_1.heavy	50	10	24.6376	21.5559	2	:FLJ81734A:	[PSMG3]proteasome assembly chaperone 3
446.31	468.318	34.0797	IA8119.AVLLAVAVK[13C615N2].2b5_1.heavy	50	10	24.6376	16.0778	2	:FLJ81734A:	[PSMG3]proteasome assembly chaperone 3
446.31	721.506	34.0797	IA8119.AVLLAVAVK[13C615N2].2y7_1.heavy	50	10	24.6376	25.9775	2	:FLJ81734A:	[PSMG3]proteasome assembly chaperone 3
550.827	357.25	38.1977	IA8118.NIQGLFAPLK.2y3_1.light	50	10	29.2364	11.7351	2	:FLJ92400A:	[POMP]proteasome maturation protein
550.827	428.287	38.1977	IA8118.NIQGLFAPLK.2y4_1.light	50	10	29.2364	14.5126	2	:FLJ92400A:	[POMP]proteasome maturation protein
550.827	745.461	38.1977	IA8118.NIQGLFAPLK.2y7_1.light	50	10	29.2364	26.9141	2	:FLJ92400A:	[POMP]proteasome maturation protein
550.827	873.519	38.1977	IA8118.NIQGLFAPLK.2y8_1.light	50	10	29.2364	31.9212	2	:FLJ92400A:	[POMP]proteasome maturation protein
554.834	365.264	38.1977	IA8118.NIQGLFAPLK[13C615N2].2y3_1.heavy	50	10	29.4127	12.0484	2	:FLJ92400A:	[POMP]proteasome maturation protein
554.834	436.301	38.1977	IA8118.NIQGLFAPLK[13C615N2].2y4_1.heavy	50	10	29.4127	14.826	2	:FLJ92400A:	[POMP]proteasome maturation protein
554.834	753.475	38.1977	IA8118.NIQGLFAPLK[13C615N2].2y7_1.heavy	50	10	29.4127	27.2275	2	:FLJ92400A:	[POMP]proteasome maturation protein
554.834	881.534	38.1977	IA8118.NIQGLFAPLK[13C615N2].2y8_1.heavy	50	10	29.4127	32.2346	2	:FLJ92400A:	[POMP]proteasome maturation protein
535.954	520.275	32.2456	IA8117.NELLPSHPLELSEK.3y9_2.light	50	10	30.7977	18.1094	3	:FLJ92400A:	[POMP]proteasome maturation protein
535.954	815.451	32.2456	IA8117.NELLPSHPLELSEK.3y7_1.light	50	10	30.7977	29.6507	3	:FLJ92400A:	[POMP]proteasome maturation protein
535.954	625.343	32.2456	IA8117.NELLPSHPLELSEK.3y11_2.light	50	10	30.7977	22.2175	3	:FLJ92400A:	[POMP]proteasome maturation protein
535.954	568.801	32.2456	IA8117.NELLPSHPLELSEK.3y10_2.light	50	10	30.7977	20.0067	3	:FLJ92400A:	[POMP]proteasome maturation protein
538.626	524.282	32.2456	IA8117.NELLPSHPLELSEK[13C615N2].3y9_2.heavy	50	10	30.9313	18.266	3	:FLJ92400A:	[POMP]proteasome maturation protein
538.626	823.465	32.2456	IA8117.NELLPSHPLELSEK[13C615N2].3y7_1.heavy	50	10	30.9313	29.9641	3	:FLJ92400A:	[POMP]proteasome maturation protein
538.626	629.35	32.2456	IA8117.NELLPSHPLELSEK[13C615N2].3y11_2.heavy	50	10	30.9313	22.3742	3	:FLJ92400A:	[POMP]proteasome maturation protein
538.626	572.808	32.2456	IA8117.NELLPSHPLELSEK[13C615N2].3y10_2.heavy	50	10	30.9313	20.1634	3	:FLJ92400A:	[POMP]proteasome maturation protein
531.746	322.14	20.9973	IA7940.TYGQSTYSR.2b3_1.light	50	10	28.3968	10.3623	2	:FLJ85735A:	[PSMC2]proteasome 26S subunit, ATPase 2
531.746	613.294	20.9973	IA7940.TYGQSTYSR.2y5_1.light	50	10	28.3968	21.7464	2	:FLJ85735A:	[PSMC2]proteasome 26S subunit, ATPase 2
531.746	741.353	20.9973	IA7940.TYGQSTYSR.2y6_1.light	50	10	28.3968	26.7535	2	:FLJ85735A:	[PSMC2]proteasome 26S subunit, ATPase 2
531.746	798.374	20.9973	IA7940.TYGQSTYSR.2y7_1.light	50	10	28.3968	28.983	2	:FLJ85735A:	[PSMC2]proteasome 26S subunit, ATPase 2
536.75	322.14	20.9973	IA7940.TYGQSTYSR[13C615N4].2b3_1.heavy	50	10	28.617	10.3623	2	:FLJ85735A:	[PSMC2]proteasome 26S subunit, ATPase 2
536.75	623.302	20.9973	IA7940.TYGQSTYSR[13C615N4].2y5_1.heavy	50	10	28.617	22.1377	2	:FLJ85735A:	[PSMC2]proteasome 26S subunit, ATPase 2
536.75	751.361	20.9973	IA7940.TYGQSTYSR[13C615N4].2y6_1.heavy	50	10	28.617	27.1448	2	:FLJ85735A:	[PSMC2]proteasome 26S subunit, ATPase 2
536.75	808.382	20.9973	IA7940.TYGQSTYSR[13C615N4].2y7_1.heavy	50	10	28.617	29.3743	2	:FLJ85735A:	[PSMC2]proteasome 26S subunit, ATPase 2
486.292	432.245	33.8017	IA7147.DIVVLGVEK.2y4_1.light	50	10	26.3968	14.6674	2	:FLJ92301A:	[PSMA7]proteasome subunit alpha 7
486.292	545.329	33.8017	IA7147.DIVVLGVEK.2y5_1.light	50	10	26.3968	19.089	2	:FLJ92301A:	[PSMA7]proteasome subunit alpha 7
486.292	644.398	33.8017	IA7147.DIVVLGVEK.2y6_1.light	50	10	26.3968	22.9626	2	:FLJ92301A:	[PSMA7]proteasome subunit alpha 7
486.292	743.466	33.8017	IA7147.DIVVLGVEK.2y7_1.light	50	10	26.3968	26.8361	2	:FLJ92301A:	[PSMA7]proteasome subunit alpha 7
490.299	440.26	33.8017	IA7147.DIVVLGVEK[13C615N2].2y4_1.heavy	50	10	26.5732	14.9808	2	:FLJ92301A:	[PSMA7]proteasome subunit alpha 7
490.299	553.343	33.8017	IA7147.DIVVLGVEK[13C615N2].2y5_1.heavy	50	10	26.5732	19.4023	2	:FLJ92301A:	[PSMA7]proteasome subunit alpha 7
490.299	652.412	33.8017	IA7147.DIVVLGVEK[13C615N2].2y6_1.heavy	50	10	26.5732	23.2759	2	:FLJ92301A:	[PSMA7]proteasome subunit alpha 7
490.299	751.48	33.8017	IA7147.DIVVLGVEK[13C615N2].2y7_1.heavy	50	10	26.5732	27.1495	2	:FLJ92301A:	[PSMA7]proteasome subunit alpha 7
473.263	476.265	33.5255	IA7146.NIELAVMR.2y4_1.light	50	10	25.8236	16.3886	2	:FLJ92301A:	[PSMA7]proteasome subunit alpha 7
473.263	357.177	33.5255	IA7146.NIELAVMR.2b3_1.light	50	10	25.8236	11.7322	2	:FLJ92301A:	[PSMA7]proteasome subunit alpha 7
473.263	589.349	33.5255	IA7146.NIELAVMR.2y5_1.light	50	10	25.8236	20.8101	2	:FLJ92301A:	[PSMA7]proteasome subunit alpha 7
473.263	718.392	33.5255	IA7146.NIELAVMR.2y6_1.light	50	10	25.8236	25.8557	2	:FLJ92301A:	[PSMA7]proteasome subunit alpha 7
478.267	486.273	33.5255	IA7146.NIELAVMR[13C615N4].2y4_1.heavy	50	10	26.0437	16.7799	2	:FLJ92301A:	[PSMA7]proteasome subunit alpha 7
478.267	357.177	33.5255	IA7146.NIELAVMR[13C615N4].2b3_1.heavy	50	10	26.0437	11.7322	2	:FLJ92301A:	[PSMA7]proteasome subunit alpha 7
478.267	599.357	33.5255	IA7146.NIELAVMR[13C615N4].2y5_1.heavy	50	10	26.0437	21.2015	2	:FLJ92301A:	[PSMA7]proteasome subunit alpha 7
478.267	728.4	33.5255	IA7146.NIELAVMR[13C615N4].2y6_1.heavy	50	10	26.0437	26.247	2	:FLJ92301A:	[PSMA7]proteasome subunit alpha 7
588.808	270.181	31.2002	IA7388.GVLMYGPPGTGK.2b3_1.light	50	10	30.9076	8.33068	2	:FLJ94076A:	[PSMC3]proteasome 26S subunit, ATPase 3
588.808	1020.52	31.2002	IA7388.GVLMYGPPGTGK.2y10_1.light	50	10	30.9076	37.6689	2	:FLJ94076A:	[PSMC3]proteasome 26S subunit, ATPase 3
588.808	510.763	31.2002	IA7388.GVLMYGPPGTGK.2y10_2.light	50	10	30.9076	17.7374	2	:FLJ94076A:	[PSMC3]proteasome 26S subunit, ATPase 3
588.808	776.394	31.2002	IA7388.GVLMYGPPGTGK.2y8_1.light	50	10	30.9076	28.1236	2	:FLJ94076A:	[PSMC3]proteasome 26S subunit, ATPase 3
592.815	270.181	31.2002	IA7388.GVLMYGPPGTGK[13C615N2].2b3_1.heavy	50	10	31.0839	8.33068	2	:FLJ94076A:	[PSMC3]proteasome 26S subunit, ATPase 3
592.815	1028.53	31.2002	IA7388.GVLMYGPPGTGK[13C615N2].2y10_1.heavy	50	10	31.0839	37.9821	2	:FLJ94076A:	[PSMC3]proteasome 26S subunit, ATPase 3
592.815	514.77	31.2002	IA7388.GVLMYGPPGTGK[13C615N2].2y10_2.heavy	50	10	31.0839	17.8941	2	:FLJ94076A:	[PSMC3]proteasome 26S subunit, ATPase 3
592.815	784.408	31.2002	IA7388.GVLMYGPPGTGK[13C615N2].2y8_1.heavy	50	10	31.0839	28.437	2	:FLJ94076A:	[PSMC3]proteasome 26S subunit, ATPase 3
638.338	504.266	34.6611	IA7542.ELDTVTLEDIK.2y4_1.light	50	10	33.0869	17.4834	2	:FLJ12834A:	[PSMD3]proteasome 26S subunit, non-ATPase 3
638.338	617.351	34.6611	IA7542.ELDTVTLEDIK.2y5_1.light	50	10	33.0869	21.905	2	:FLJ12834A:	[PSMD3]proteasome 26S subunit, non-ATPase 3
638.338	718.398	34.6611	IA7542.ELDTVTLEDIK.2y6_1.light	50	10	33.0869	25.856	2	:FLJ12834A:	[PSMD3]proteasome 26S subunit, non-ATPase 3
638.338	817.467	34.6611	IA7542.ELDTVTLEDIK.2y7_1.light	50	10	33.0869	29.7296	2	:FLJ12834A:	[PSMD3]proteasome 26S subunit, non-ATPase 3
642.345	512.281	34.6611	IA7542.ELDTVTLEDIK[13C615N2].2y4_1.heavy	50	10	33.2632	17.7968	2	:FLJ12834A:	[PSMD3]proteasome 26S subunit, non-ATPase 3
642.345	625.365	34.6611	IA7542.ELDTVTLEDIK[13C615N2].2y5_1.heavy	50	10	33.2632	22.2184	2	:FLJ12834A:	[PSMD3]proteasome 26S subunit, non-ATPase 3
642.345	726.412	34.6611	IA7542.ELDTVTLEDIK[13C615N2].2y6_1.heavy	50	10	33.2632	26.1693	2	:FLJ12834A:	[PSMD3]proteasome 26S subunit, non-ATPase 3
642.345	825.481	34.6611	IA7542.ELDTVTLEDIK[13C615N2].2y7_1.heavy	50	10	33.2632	30.0429	2	:FLJ12834A:	[PSMD3]proteasome 26S subunit, non-ATPase 3
564.274	363.199	32.1502	IA7540.EMIDIYSTR.2y3_1.light	50	10	29.8281	11.9677	2	:FLJ12834A:	[PSMD3]proteasome 26S subunit, non-ATPase 3
564.274	526.262	32.1502	IA7540.EMIDIYSTR.2y4_1.light	50	10	29.8281	18.3434	2	:FLJ12834A:	[PSMD3]proteasome 26S subunit, non-ATPase 3
564.274	639.346	32.1502	IA7540.EMIDIYSTR.2y5_1.light	50	10	29.8281	22.765	2	:FLJ12834A:	[PSMD3]proteasome 26S subunit, non-ATPase 3
564.274	754.373	32.1502	IA7540.EMIDIYSTR.2y6_1.light	50	10	29.8281	27.2626	2	:FLJ12834A:	[PSMD3]proteasome 26S subunit, non-ATPase 3
569.278	373.207	32.1502	IA7540.EMIDIYSTR[13C615N4].2y3_1.heavy	50	10	30.0482	12.359	2	:FLJ12834A:	[PSMD3]proteasome 26S subunit, non-ATPase 3
569.278	536.27	32.1502	IA7540.EMIDIYSTR[13C615N4].2y4_1.heavy	50	10	30.0482	18.7348	2	:FLJ12834A:	[PSMD3]proteasome 26S subunit, non-ATPase 3
569.278	649.354	32.1502	IA7540.EMIDIYSTR[13C615N4].2y5_1.heavy	50	10	30.0482	23.1563	2	:FLJ12834A:	[PSMD3]proteasome 26S subunit, non-ATPase 3
569.278	764.381	32.1502	IA7540.EMIDIYSTR[13C615N4].2y6_1.heavy	50	10	30.0482	27.6539	2	:FLJ12834A:	[PSMD3]proteasome 26S subunit, non-ATPase 3
554.609	1031.53	33.8297	IA7263.VESTDVSDLLHQYR.3y8_1.light	50	10	31.7305	38.0994	3	:FLJ84125A:	[PSMB8]proteasome subunit beta 8
554.609	603.3	33.8297	IA7263.VESTDVSDLLHQYR.3y4_1.light	50	10	31.7305	21.3556	3	:FLJ84125A:	[PSMB8]proteasome subunit beta 8
554.609	716.384	33.8297	IA7263.VESTDVSDLLHQYR.3y5_1.light	50	10	31.7305	25.7772	3	:FLJ84125A:	[PSMB8]proteasome subunit beta 8
554.609	717.355	33.8297	IA7263.VESTDVSDLLHQYR.3y12_2.light	50	10	31.7305	25.8152	3	:FLJ84125A:	[PSMB8]proteasome subunit beta 8
557.945	1041.54	33.8297	IA7263.VESTDVSDLLHQYR[13C615N4].3y8_1.heavy	50	10	31.8972	38.4908	3	:FLJ84125A:	[PSMB8]proteasome subunit beta 8
557.945	613.308	33.8297	IA7263.VESTDVSDLLHQYR[13C615N4].3y4_1.heavy	50	10	31.8972	21.7469	3	:FLJ84125A:	[PSMB8]proteasome subunit beta 8
557.945	726.392	33.8297	IA7263.VESTDVSDLLHQYR[13C615N4].3y5_1.heavy	50	10	31.8972	26.1685	3	:FLJ84125A:	[PSMB8]proteasome subunit beta 8
557.945	722.359	33.8297	IA7263.VESTDVSDLLHQYR[13C615N4].3y12_2.heavy	50	10	31.8972	26.0108	3	:FLJ84125A:	[PSMB8]proteasome subunit beta 8
553.779	529.346	28.4107	IA7383.MSTEEIIQR.2y4_1.light	50	10	29.3663	18.464	2	:FLJ94076A:	[PSMC3]proteasome 26S subunit, ATPase 3
553.779	658.388	28.4107	IA7383.MSTEEIIQR.2y5_1.light	50	10	29.3663	23.5096	2	:FLJ94076A:	[PSMC3]proteasome 26S subunit, ATPase 3
553.779	787.431	28.4107	IA7383.MSTEEIIQR.2y6_1.light	50	10	29.3663	28.5552	2	:FLJ94076A:	[PSMC3]proteasome 26S subunit, ATPase 3
553.779	888.479	28.4107	IA7383.MSTEEIIQR.2y7_1.light	50	10	29.3663	32.5061	2	:FLJ94076A:	[PSMC3]proteasome 26S subunit, ATPase 3
558.783	539.354	28.4107	IA7383.MSTEEIIQR[13C615N4].2y4_1.heavy	50	10	29.5865	18.8553	2	:FLJ94076A:	[PSMC3]proteasome 26S subunit, ATPase 3
558.783	668.396	28.4107	IA7383.MSTEEIIQR[13C615N4].2y5_1.heavy	50	10	29.5865	23.9009	2	:FLJ94076A:	[PSMC3]proteasome 26S subunit, ATPase 3
558.783	797.439	28.4107	IA7383.MSTEEIIQR[13C615N4].2y6_1.heavy	50	10	29.5865	28.9465	2	:FLJ94076A:	[PSMC3]proteasome 26S subunit, ATPase 3
558.783	898.487	28.4107	IA7383.MSTEEIIQR[13C615N4].2y7_1.heavy	50	10	29.5865	32.8974	2	:FLJ94076A:	[PSMC3]proteasome 26S subunit, ATPase 3
389.726	387.271	33.1286	IA8075.DLYVLR.2y3_1.light	50	10	22.1479	12.9089	2	:ORF100072474:	[PSMF1]proteasome inhibitor subunit 1
389.726	550.335	33.1286	IA8075.DLYVLR.2y4_1.light	50	10	22.1479	19.2847	2	:ORF100072474:	[PSMF1]proteasome inhibitor subunit 1
389.726	392.182	33.1286	IA8075.DLYVLR.2b3_1.light	50	10	22.1479	13.1009	2	:ORF100072474:	[PSMF1]proteasome inhibitor subunit 1
389.726	275.671	33.1286	IA8075.DLYVLR.2y4_2.light	50	10	22.1479	8.54534	2	:ORF100072474:	[PSMF1]proteasome inhibitor subunit 1
394.731	397.28	33.1286	IA8075.DLYVLR[13C615N4].2y3_1.heavy	50	10	22.3682	13.3002	2	:ORF100072474:	[PSMF1]proteasome inhibitor subunit 1
394.731	560.343	33.1286	IA8075.DLYVLR[13C615N4].2y4_1.heavy	50	10	22.3682	19.676	2	:ORF100072474:	[PSMF1]proteasome inhibitor subunit 1
394.731	392.182	33.1286	IA8075.DLYVLR[13C615N4].2b3_1.heavy	50	10	22.3682	13.1009	2	:ORF100072474:	[PSMF1]proteasome inhibitor subunit 1
394.731	280.675	33.1286	IA8075.DLYVLR[13C615N4].2y4_2.heavy	50	10	22.3682	8.74099	2	:ORF100072474:	[PSMF1]proteasome inhibitor subunit 1
438.227	433.204	22.2642	IA7817.LLTDDGNK.2y4_1.light	50	10	24.282	14.7049	2	:FLJ53357A:	[PSMD2]proteasome 26S subunit, non-ATPase 2
438.227	548.231	22.2642	IA7817.LLTDDGNK.2y5_1.light	50	10	24.282	19.2024	2	:FLJ53357A:	[PSMD2]proteasome 26S subunit, non-ATPase 2
438.227	649.279	22.2642	IA7817.LLTDDGNK.2y6_1.light	50	10	24.282	23.1534	2	:FLJ53357A:	[PSMD2]proteasome 26S subunit, non-ATPase 2
438.227	762.363	22.2642	IA7817.LLTDDGNK.2y7_1.light	50	10	24.282	27.575	2	:FLJ53357A:	[PSMD2]proteasome 26S subunit, non-ATPase 2
442.234	441.218	22.2642	IA7817.LLTDDGNK[13C615N2].2y4_1.heavy	50	10	24.4583	15.0182	2	:FLJ53357A:	[PSMD2]proteasome 26S subunit, non-ATPase 2
442.234	556.245	22.2642	IA7817.LLTDDGNK[13C615N2].2y5_1.heavy	50	10	24.4583	19.5158	2	:FLJ53357A:	[PSMD2]proteasome 26S subunit, non-ATPase 2
442.234	657.293	22.2642	IA7817.LLTDDGNK[13C615N2].2y6_1.heavy	50	10	24.4583	23.4668	2	:FLJ53357A:	[PSMD2]proteasome 26S subunit, non-ATPase 2
442.234	770.377	22.2642	IA7817.LLTDDGNK[13C615N2].2y7_1.heavy	50	10	24.4583	27.8883	2	:FLJ53357A:	[PSMD2]proteasome 26S subunit, non-ATPase 2
528.27	885.44	32.085	RTMARKER_06.2y7.peptide	50	10	28.2439	32.3873	2
528.27	637.32	32.085	RTMARKER_06.2y5.peptide	50	10	28.2439	22.6858	2
528.27	784.39	32.085	RTMARKER_06.2y6.peptide	50	10	28.2439	28.4362	2
425.221	538.287	25.6776	IA7816.VPDDIYK.2y4_1.light	50	10	23.7097	18.8136	2	:FLJ53357A:	[PSMD2]proteasome 26S subunit, non-ATPase 2
425.221	653.314	25.6776	IA7816.VPDDIYK.2y5_1.light	50	10	23.7097	23.3112	2	:FLJ53357A:	[PSMD2]proteasome 26S subunit, non-ATPase 2
425.221	750.367	25.6776	IA7816.VPDDIYK.2y6_1.light	50	10	23.7097	27.1059	2	:FLJ53357A:	[PSMD2]proteasome 26S subunit, non-ATPase 2
425.221	375.687	25.6776	IA7816.VPDDIYK.2y6_2.light	50	10	23.7097	12.456	2	:FLJ53357A:	[PSMD2]proteasome 26S subunit, non-ATPase 2
429.228	546.301	25.6776	IA7816.VPDDIYK[13C615N2].2y4_1.heavy	50	10	23.886	19.127	2	:FLJ53357A:	[PSMD2]proteasome 26S subunit, non-ATPase 2
429.228	661.328	25.6776	IA7816.VPDDIYK[13C615N2].2y5_1.heavy	50	10	23.886	23.6245	2	:FLJ53357A:	[PSMD2]proteasome 26S subunit, non-ATPase 2
429.228	758.381	25.6776	IA7816.VPDDIYK[13C615N2].2y6_1.heavy	50	10	23.886	27.4193	2	:FLJ53357A:	[PSMD2]proteasome 26S subunit, non-ATPase 2
429.228	379.694	25.6776	IA7816.VPDDIYK[13C615N2].2y6_2.heavy	50	10	23.886	12.6126	2	:FLJ53357A:	[PSMD2]proteasome 26S subunit, non-ATPase 2
489.78	779.47	30.7315	RTMARKER_05.2y7.peptide	50	10	26.5503	28.2439	2
489.78	531.35	30.7315	RTMARKER_05.2y5.peptide	50	10	26.5503	18.5424	2
489.78	678.42	30.7315	RTMARKER_05.2y6.peptide	50	10	26.5503	24.2928	2
503.96	631.34	34.4787	RTMARKER_08.3y6.peptide	50	10	29.198	22.452	3
503.96	728.39	34.4787	RTMARKER_08.3y7.peptide	50	10	29.198	26.2466	3
503.96	516.31	34.4787	RTMARKER_08.3y5.peptide	50	10	29.198	17.9543	3
607.82	938.52	34.3623	RTMARKER_07.2y8.peptide	50	10	31.7441	34.4627	2
607.82	623.38	34.3623	RTMARKER_07.2y5.peptide	50	10	31.7441	22.1408	2
607.82	722.44	34.3623	RTMARKER_07.2y6.peptide	50	10	31.7441	26.014	2
675.85	720.4	36.3018	RTMARKER_09.2y7.peptide	50	10	34.7374	25.9342	2
675.85	821.45	36.3018	RTMARKER_09.2y8.peptide	50	10	34.7374	29.8853	2
675.85	607.32	36.3018	RTMARKER_09.2y6.peptide	50	10	34.7374	21.5128	2
535.298	659.372	34.4211	IA7895.LEAPLEELR.2y5_1.light	50	10	28.5531	23.548	2	:FLJ52877A:	[PSMD5]proteasome 26S subunit, non-ATPase 5
535.298	756.425	34.4211	IA7895.LEAPLEELR.2y6_1.light	50	10	28.5531	27.3428	2	:FLJ52877A:	[PSMD5]proteasome 26S subunit, non-ATPase 5
535.298	378.716	34.4211	IA7895.LEAPLEELR.2y6_2.light	50	10	28.5531	12.5744	2	:FLJ52877A:	[PSMD5]proteasome 26S subunit, non-ATPase 5
535.298	827.462	34.4211	IA7895.LEAPLEELR.2y7_1.light	50	10	28.5531	30.1204	2	:FLJ52877A:	[PSMD5]proteasome 26S subunit, non-ATPase 5
540.302	669.38	34.4211	IA7895.LEAPLEELR[13C615N4].2y5_1.heavy	50	10	28.7733	23.9394	2	:FLJ52877A:	[PSMD5]proteasome 26S subunit, non-ATPase 5
540.302	766.433	34.4211	IA7895.LEAPLEELR[13C615N4].2y6_1.heavy	50	10	28.7733	27.7341	2	:FLJ52877A:	[PSMD5]proteasome 26S subunit, non-ATPase 5
540.302	383.72	34.4211	IA7895.LEAPLEELR[13C615N4].2y6_2.heavy	50	10	28.7733	12.7701	2	:FLJ52877A:	[PSMD5]proteasome 26S subunit, non-ATPase 5
540.302	837.47	34.4211	IA7895.LEAPLEELR[13C615N4].2y7_1.heavy	50	10	28.7733	30.5117	2	:FLJ52877A:	[PSMD5]proteasome 26S subunit, non-ATPase 5
500.811	328.223	34.0246	IA7894.ILTLSQIGR.2b3_1.light	50	10	27.0357	10.6001	2	:FLJ52877A:	[PSMD5]proteasome 26S subunit, non-ATPase 5
500.811	560.315	34.0246	IA7894.ILTLSQIGR.2y5_1.light	50	10	27.0357	19.6749	2	:FLJ52877A:	[PSMD5]proteasome 26S subunit, non-ATPase 5
500.811	673.399	34.0246	IA7894.ILTLSQIGR.2y6_1.light	50	10	27.0357	24.0965	2	:FLJ52877A:	[PSMD5]proteasome 26S subunit, non-ATPase 5
500.811	774.447	34.0246	IA7894.ILTLSQIGR.2y7_1.light	50	10	27.0357	28.0475	2	:FLJ52877A:	[PSMD5]proteasome 26S subunit, non-ATPase 5
505.815	328.223	34.0246	IA7894.ILTLSQIGR[13C615N4].2b3_1.heavy	50	10	27.2559	10.6001	2	:FLJ52877A:	[PSMD5]proteasome 26S subunit, non-ATPase 5
505.815	570.323	34.0246	IA7894.ILTLSQIGR[13C615N4].2y5_1.heavy	50	10	27.2559	20.0662	2	:FLJ52877A:	[PSMD5]proteasome 26S subunit, non-ATPase 5
505.815	683.407	34.0246	IA7894.ILTLSQIGR[13C615N4].2y6_1.heavy	50	10	27.2559	24.4878	2	:FLJ52877A:	[PSMD5]proteasome 26S subunit, non-ATPase 5
505.815	784.455	34.0246	IA7894.ILTLSQIGR[13C615N4].2y7_1.heavy	50	10	27.2559	28.4388	2	:FLJ52877A:	[PSMD5]proteasome 26S subunit, non-ATPase 5
550.819	588.371	34.0797	IA7773.LNIGDLQVTK.2y5_1.light	50	10	29.236	20.7719	2	:FLJ95595A:FLJ37456A:	[PSMD13]proteasome 26S subunit, non-ATPase 13
550.819	703.399	34.0797	IA7773.LNIGDLQVTK.2y6_1.light	50	10	29.236	25.2695	2	:FLJ95595A:FLJ37456A:	[PSMD13]proteasome 26S subunit, non-ATPase 13
550.819	760.42	34.0797	IA7773.LNIGDLQVTK.2y7_1.light	50	10	29.236	27.499	2	:FLJ95595A:FLJ37456A:	[PSMD13]proteasome 26S subunit, non-ATPase 13
550.819	873.504	34.0797	IA7773.LNIGDLQVTK.2y8_1.light	50	10	29.236	31.9206	2	:FLJ95595A:FLJ37456A:	[PSMD13]proteasome 26S subunit, non-ATPase 13
554.826	596.386	34.0797	IA7773.LNIGDLQVTK[13C615N2].2y5_1.heavy	50	10	29.4123	21.0853	2	:FLJ95595A:FLJ37456A:	[PSMD13]proteasome 26S subunit, non-ATPase 13
554.826	711.413	34.0797	IA7773.LNIGDLQVTK[13C615N2].2y6_1.heavy	50	10	29.4123	25.5828	2	:FLJ95595A:FLJ37456A:	[PSMD13]proteasome 26S subunit, non-ATPase 13
554.826	768.434	34.0797	IA7773.LNIGDLQVTK[13C615N2].2y7_1.heavy	50	10	29.4123	27.8124	2	:FLJ95595A:FLJ37456A:	[PSMD13]proteasome 26S subunit, non-ATPase 13
554.826	881.518	34.0797	IA7773.LNIGDLQVTK[13C615N2].2y8_1.heavy	50	10	29.4123	32.234	2	:FLJ95595A:FLJ37456A:	[PSMD13]proteasome 26S subunit, non-ATPase 13
478.792	328.187	31.836	IA7772.VLDLQQIK.2b3_1.light	50	10	26.0668	10.5987	2	:FLJ95595A:FLJ37456A:	[PSMD13]proteasome 26S subunit, non-ATPase 13
478.792	629.398	31.836	IA7772.VLDLQQIK.2y5_1.light	50	10	26.0668	22.3761	2	:FLJ95595A:FLJ37456A:	[PSMD13]proteasome 26S subunit, non-ATPase 13
478.792	744.425	31.836	IA7772.VLDLQQIK.2y6_1.light	50	10	26.0668	26.8736	2	:FLJ95595A:FLJ37456A:	[PSMD13]proteasome 26S subunit, non-ATPase 13
478.792	857.509	31.836	IA7772.VLDLQQIK.2y7_1.light	50	10	26.0668	31.2952	2	:FLJ95595A:FLJ37456A:	[PSMD13]proteasome 26S subunit, non-ATPase 13
482.8	328.187	31.836	IA7772.VLDLQQIK[13C615N2].2b3_1.heavy	50	10	26.2432	10.5987	2	:FLJ95595A:FLJ37456A:	[PSMD13]proteasome 26S subunit, non-ATPase 13
482.8	637.412	31.836	IA7772.VLDLQQIK[13C615N2].2y5_1.heavy	50	10	26.2432	22.6894	2	:FLJ95595A:FLJ37456A:	[PSMD13]proteasome 26S subunit, non-ATPase 13
482.8	752.439	31.836	IA7772.VLDLQQIK[13C615N2].2y6_1.heavy	50	10	26.2432	27.187	2	:FLJ95595A:FLJ37456A:	[PSMD13]proteasome 26S subunit, non-ATPase 13
482.8	865.523	31.836	IA7772.VLDLQQIK[13C615N2].2y7_1.heavy	50	10	26.2432	31.6085	2	:FLJ95595A:FLJ37456A:	[PSMD13]proteasome 26S subunit, non-ATPase 13
590.82	599.35	21.651	RTMARKER_02.2y7.peptide	50	10	30.9961	21.2012	2
590.82	741.43	21.651	RTMARKER_02.2y9.peptide	50	10	30.9961	26.7565	2
590.82	909.52	21.651	RTMARKER_02.2y11.peptide	50	10	30.9961	33.3288	2
409.237	389.24	27.8495	IA7375.LLDSEIK.2y3_1.light	50	10	23.0064	12.9859	2	:FLJ94076A:	[PSMC3]proteasome 26S subunit, ATPase 3
409.237	476.272	27.8495	IA7375.LLDSEIK.2y4_1.light	50	10	23.0064	16.3888	2	:FLJ94076A:	[PSMC3]proteasome 26S subunit, ATPase 3
409.237	591.298	27.8495	IA7375.LLDSEIK.2y5_1.light	50	10	23.0064	20.8864	2	:FLJ94076A:	[PSMC3]proteasome 26S subunit, ATPase 3
409.237	704.383	27.8495	IA7375.LLDSEIK.2y6_1.light	50	10	23.0064	25.308	2	:FLJ94076A:	[PSMC3]proteasome 26S subunit, ATPase 3
413.244	397.254	27.8495	IA7375.LLDSEIK[13C615N2].2y3_1.heavy	50	10	23.1827	13.2992	2	:FLJ94076A:	[PSMC3]proteasome 26S subunit, ATPase 3
413.244	484.286	27.8495	IA7375.LLDSEIK[13C615N2].2y4_1.heavy	50	10	23.1827	16.7022	2	:FLJ94076A:	[PSMC3]proteasome 26S subunit, ATPase 3
413.244	599.313	27.8495	IA7375.LLDSEIK[13C615N2].2y5_1.heavy	50	10	23.1827	21.1997	2	:FLJ94076A:	[PSMC3]proteasome 26S subunit, ATPase 3
413.244	712.397	27.8495	IA7375.LLDSEIK[13C615N2].2y6_1.heavy	50	10	23.1827	25.6213	2	:FLJ94076A:	[PSMC3]proteasome 26S subunit, ATPase 3
484.26	599.35	19.6378	RTMARKER_01.2y7.peptide	50	10	26.3074	21.2012	2
484.26	696.4	19.6378	RTMARKER_01.2y8.peptide	50	10	26.3074	24.9958	2
484.26	528.31	19.6378	RTMARKER_01.2y6.peptide	50	10	26.3074	18.4235	2
613.819	510.256	38.6996	IA7011.LLDEVFFSEK.2y4_1.light	50	10	32.008	17.7176	2	:ORF100005169:	[PSMA4]proteasome subunit alpha 4
613.819	657.324	38.6996	IA7011.LLDEVFFSEK.2y5_1.light	50	10	32.008	23.468	2	:ORF100005169:	[PSMA4]proteasome subunit alpha 4
613.819	756.393	38.6996	IA7011.LLDEVFFSEK.2y6_1.light	50	10	32.008	27.3416	2	:ORF100005169:	[PSMA4]proteasome subunit alpha 4
613.819	1000.46	38.6996	IA7011.LLDEVFFSEK.2y8_1.light	50	10	32.008	36.8846	2	:ORF100005169:	[PSMA4]proteasome subunit alpha 4
617.826	518.27	38.6996	IA7011.LLDEVFFSEK[13C615N2].2y4_1.heavy	50	10	32.1843	18.031	2	:ORF100005169:	[PSMA4]proteasome subunit alpha 4
617.826	665.338	38.6996	IA7011.LLDEVFFSEK[13C615N2].2y5_1.heavy	50	10	32.1843	23.7813	2	:ORF100005169:	[PSMA4]proteasome subunit alpha 4
617.826	764.407	38.6996	IA7011.LLDEVFFSEK[13C615N2].2y6_1.heavy	50	10	32.1843	27.6549	2	:ORF100005169:	[PSMA4]proteasome subunit alpha 4
617.826	1008.48	38.6996	IA7011.LLDEVFFSEK[13C615N2].2y8_1.heavy	50	10	32.1843	37.1982	2	:ORF100005169:	[PSMA4]proteasome subunit alpha 4
601.84	605.33	28.0815	RTMARKER_04.2y7.peptide	50	10	31.481	21.435	2
601.84	718.41	28.0815	RTMARKER_04.2y8.peptide	50	10	31.481	25.8564	2
601.84	817.48	28.0815	RTMARKER_04.2y9.peptide	50	10	31.481	29.7301	2
548.293	559.356	31.6647	IA7252.ASAGSYISALR.2y5_1.light	50	10	29.1249	19.6374	2	:FLJ84125A:	[PSMB8]proteasome subunit beta 8
548.293	722.42	31.6647	IA7252.ASAGSYISALR.2y6_1.light	50	10	29.1249	26.0132	2	:FLJ84125A:	[PSMB8]proteasome subunit beta 8
548.293	866.473	31.6647	IA7252.ASAGSYISALR.2y8_1.light	50	10	29.1249	31.6457	2	:FLJ84125A:	[PSMB8]proteasome subunit beta 8
548.293	937.51	31.6647	IA7252.ASAGSYISALR.2y9_1.light	50	10	29.1249	34.4232	2	:FLJ84125A:	[PSMB8]proteasome subunit beta 8
553.297	569.365	31.6647	IA7252.ASAGSYISALR[13C615N4].2y5_1.heavy	50	10	29.3451	20.0288	2	:FLJ84125A:	[PSMB8]proteasome subunit beta 8
553.297	732.428	31.6647	IA7252.ASAGSYISALR[13C615N4].2y6_1.heavy	50	10	29.3451	26.4045	2	:FLJ84125A:	[PSMB8]proteasome subunit beta 8
553.297	876.481	31.6647	IA7252.ASAGSYISALR[13C615N4].2y8_1.heavy	50	10	29.3451	32.037	2	:FLJ84125A:	[PSMB8]proteasome subunit beta 8
553.297	947.518	31.6647	IA7252.ASAGSYISALR[13C615N4].2y9_1.heavy	50	10	29.3451	34.8146	2	:FLJ84125A:	[PSMB8]proteasome subunit beta 8
416.238	404.225	26.5884	IA8066.SGGLLAASR.2y4_1.light	50	10	23.3145	13.5718	2	:FLJ56327A:	[PSMD8]proteasome 26S subunit, non-ATPase 8
416.238	517.309	26.5884	IA8066.SGGLLAASR.2y5_1.light	50	10	23.3145	17.9934	2	:FLJ56327A:	[PSMD8]proteasome 26S subunit, non-ATPase 8
416.238	630.393	26.5884	IA8066.SGGLLAASR.2y6_1.light	50	10	23.3145	22.415	2	:FLJ56327A:	[PSMD8]proteasome 26S subunit, non-ATPase 8
416.238	687.415	26.5884	IA8066.SGGLLAASR.2y7_1.light	50	10	23.3145	24.6445	2	:FLJ56327A:	[PSMD8]proteasome 26S subunit, non-ATPase 8
421.242	414.233	26.5884	IA8066.SGGLLAASR[13C615N4].2y4_1.heavy	50	10	23.5346	13.9631	2	:FLJ56327A:	[PSMD8]proteasome 26S subunit, non-ATPase 8
421.242	527.318	26.5884	IA8066.SGGLLAASR[13C615N4].2y5_1.heavy	50	10	23.5346	18.3847	2	:FLJ56327A:	[PSMD8]proteasome 26S subunit, non-ATPase 8
421.242	640.402	26.5884	IA8066.SGGLLAASR[13C615N4].2y6_1.heavy	50	10	23.5346	22.8063	2	:FLJ56327A:	[PSMD8]proteasome 26S subunit, non-ATPase 8
421.242	697.423	26.5884	IA8066.SGGLLAASR[13C615N4].2y7_1.heavy	50	10	23.5346	25.0358	2	:FLJ56327A:	[PSMD8]proteasome 26S subunit, non-ATPase 8
792.909	513.23	32.7643	IA8220.DPGSVGDTIPSAELVK.2b6_1.light	50	10	39.888	17.8339	2	:FLJ21864A:	[PSME4]proteasome activator subunit 4
792.909	842.389	32.7643	IA8220.DPGSVGDTIPSAELVK.2b9_1.light	50	10	39.888	30.704	2	:FLJ21864A:	[PSME4]proteasome activator subunit 4
792.909	743.43	32.7643	IA8220.DPGSVGDTIPSAELVK.2y7_1.light	50	10	39.888	26.8347	2	:FLJ21864A:	[PSME4]proteasome activator subunit 4
792.909	1129.61	32.7643	IA8220.DPGSVGDTIPSAELVK.2y11_1.light	50	10	39.888	41.9344	2	:FLJ21864A:	[PSME4]proteasome activator subunit 4
796.917	513.23	32.7643	IA8220.DPGSVGDTIPSAELVK[13C615N2].2b6_1.heavy	50	10	40.0643	17.8339	2	:FLJ21864A:	[PSME4]proteasome activator subunit 4
796.917	842.389	32.7643	IA8220.DPGSVGDTIPSAELVK[13C615N2].2b9_1.heavy	50	10	40.0643	30.704	2	:FLJ21864A:	[PSME4]proteasome activator subunit 4
796.917	751.444	32.7643	IA8220.DPGSVGDTIPSAELVK[13C615N2].2y7_1.heavy	50	10	40.0643	27.1481	2	:FLJ21864A:	[PSME4]proteasome activator subunit 4
796.917	1137.62	32.7643	IA8220.DPGSVGDTIPSAELVK[13C615N2].2y11_1.heavy	50	10	40.0643	42.2475	2	:FLJ21864A:	[PSME4]proteasome activator subunit 4
432.25	523.29	25.0168	RTMARKER_03.2y4.peptide	50	10	24.019	18.2272	2
432.25	651.35	25.0168	RTMARKER_03.2y5.peptide	50	10	24.019	23.2344	2
432.25	750.41	25.0168	RTMARKER_03.2y6.peptide	50	10	24.019	27.1076	2
405.717	289.162	36.6807	IA7097.GFFGLGGR.2y3_1.light	50	10	22.8515	9.07283	2	:FLJ92161A:	[PSMB5]proteasome subunit beta 5
405.717	402.246	36.6807	IA7097.GFFGLGGR.2y4_1.light	50	10	22.8515	13.4944	2	:FLJ92161A:	[PSMB5]proteasome subunit beta 5
405.717	459.267	36.6807	IA7097.GFFGLGGR.2y5_1.light	50	10	22.8515	15.7239	2	:FLJ92161A:	[PSMB5]proteasome subunit beta 5
405.717	606.336	36.6807	IA7097.GFFGLGGR.2y6_1.light	50	10	22.8515	21.4743	2	:FLJ92161A:	[PSMB5]proteasome subunit beta 5
410.721	299.17	36.6807	IA7097.GFFGLGGR[13C615N4].2y3_1.heavy	50	10	23.0717	9.46415	2	:FLJ92161A:	[PSMB5]proteasome subunit beta 5
410.721	412.254	36.6807	IA7097.GFFGLGGR[13C615N4].2y4_1.heavy	50	10	23.0717	13.8857	2	:FLJ92161A:	[PSMB5]proteasome subunit beta 5
410.721	469.276	36.6807	IA7097.GFFGLGGR[13C615N4].2y5_1.heavy	50	10	23.0717	16.1153	2	:FLJ92161A:	[PSMB5]proteasome subunit beta 5
410.721	616.344	36.6807	IA7097.GFFGLGGR[13C615N4].2y6_1.heavy	50	10	23.0717	21.8657	2	:FLJ92161A:	[PSMB5]proteasome subunit beta 5
381.721	376.219	21.6056	IA7251.ISVSAASK.2y4_1.light	50	10	21.7957	12.4768	2	:FLJ84125A:	[PSMB8]proteasome subunit beta 8
381.721	463.251	21.6056	IA7251.ISVSAASK.2y5_1.light	50	10	21.7957	15.8797	2	:FLJ84125A:	[PSMB8]proteasome subunit beta 8
381.721	562.319	21.6056	IA7251.ISVSAASK.2y6_1.light	50	10	21.7957	19.7533	2	:FLJ84125A:	[PSMB8]proteasome subunit beta 8
381.721	649.351	21.6056	IA7251.ISVSAASK.2y7_1.light	50	10	21.7957	23.1562	2	:FLJ84125A:	[PSMB8]proteasome subunit beta 8
385.729	384.233	21.6056	IA7251.ISVSAASK[13C615N2].2y4_1.heavy	50	10	21.9721	12.7901	2	:FLJ84125A:	[PSMB8]proteasome subunit beta 8
385.729	471.265	21.6056	IA7251.ISVSAASK[13C615N2].2y5_1.heavy	50	10	21.9721	16.1931	2	:FLJ84125A:	[PSMB8]proteasome subunit beta 8
385.729	570.334	21.6056	IA7251.ISVSAASK[13C615N2].2y6_1.heavy	50	10	21.9721	20.0667	2	:FLJ84125A:	[PSMB8]proteasome subunit beta 8
385.729	657.366	21.6056	IA7251.ISVSAASK[13C615N2].2y7_1.heavy	50	10	21.9721	23.4696	2	:FLJ84125A:	[PSMB8]proteasome subunit beta 8
512.241	316.114	27.1369	IA8180.DEAAYGELR.2b3_1.light	50	10	27.5386	10.1267	2	:FLJ22927A:	[PSME2]proteasome activator subunit 2
512.241	637.33	27.1369	IA8180.DEAAYGELR.2y5_1.light	50	10	27.5386	22.6862	2	:FLJ22927A:	[PSME2]proteasome activator subunit 2
512.241	708.367	27.1369	IA8180.DEAAYGELR.2y6_1.light	50	10	27.5386	25.4637	2	:FLJ22927A:	[PSME2]proteasome activator subunit 2
512.241	779.405	27.1369	IA8180.DEAAYGELR.2y7_1.light	50	10	27.5386	28.2413	2	:FLJ22927A:	[PSME2]proteasome activator subunit 2
517.245	316.114	27.1369	IA8180.DEAAYGELR[13C615N4].2b3_1.heavy	50	10	27.7588	10.1267	2	:FLJ22927A:	[PSME2]proteasome activator subunit 2
517.245	647.339	27.1369	IA8180.DEAAYGELR[13C615N4].2y5_1.heavy	50	10	27.7588	23.0776	2	:FLJ22927A:	[PSME2]proteasome activator subunit 2
517.245	718.376	27.1369	IA8180.DEAAYGELR[13C615N4].2y6_1.heavy	50	10	27.7588	25.8551	2	:FLJ22927A:	[PSME2]proteasome activator subunit 2
517.245	789.413	27.1369	IA8180.DEAAYGELR[13C615N4].2y7_1.heavy	50	10	27.7588	28.6326	2	:FLJ22927A:	[PSME2]proteasome activator subunit 2
