# Supplementary material for: Cell cycle–dependent localization of the proteasome to chromatin
Source: Sci Rep. 2020 Apr 2;10:5801. doi: 10.1038/s41598-020-62697-2 (PMC7118148; doi:10.1038/s41598-020-62697-2)
Supplement: Supplementary file 3 — Supplementary information3. [file 41598_2020_62697_MOESM3_ESM.xlsx]

## Sheet: シート1 - Supplement table 2
Supplement table 2
Sequence	Vector	ID
PTSM_01	pENTR2B	GAATTCGAAATTCGTATTTGATCGTCCACTGCCTGTTAGTCGCAATGTCTCGATTGGTATTGTAGGCAAATCCCTGGCAGATATTGCGCGGTCGAACTTTGGCTACAACATTCCGCTCAAAGTCTTTCAAGTGGAATACGCGATGAAAACAACCATCTTTAGCCCAGAAGGGCGCTTGCTGGACGAAGTGTTCTTTAGCGAAAAGGGTGTCAATACCTTCTCTCCCGAGGGACGCTCAAGCCTGATCATTCTGAAAGAAGAACTGGAGGAGGTTATTAAGGCGATTAACCAGGGTGGGTTAACCTCTGTGGCCGTACGTGGCAGTTCTGCGGGCTTTGATCGTAACATCGAACTGGCCGTAATGCGGATTCTCAATCCGGAAGAGATTGAGAAAGACAT…
PTSM_02	pENTR2B	GAATTCGAAAGTGGTGGGCTCAGAGCTTATTCAGAAAGACGATCTGTCAGGCGCGGATATCAAAGCCCTGGATGAAGGCGACATTGCCCTGCTGAAAATCATCAACGCAGATAGCGAAGATCCCAAAACTTACGGGCAATCGACCTATTCGCGTGGTGTACTGATGTATGGGCCGCCTGGTACCGGCAAACTCCTTGACAGTGAAATCAAAATGTCCACCGAAGAAATTATTCAGCGTCTGATTTTCTCTACGATCACCAGTAAAATTCTGTCGACCATTGATCGGGTTGTTGGCAGCGAATTTGTGCAGAAAGGTGTCTTACTCTATGGTCCACCGGGAACGGGCAAAATTGCCGAACTTATGCCGGGTGCATCGGGTGCGGAAGTGAAGGAGGTGAT…
PTSM_03	pENTR2B	GAATTCGAAAATTGTGGTACTTCTGCAACGCGTTCAGCCAGAAGCACAAGCGAAACTCATGGTCATGGAGATTCGCGCGATGGTTCTGGATCTGCGCGATGAAGCGGCATATGGTGAACTGCGCAGCAATCCGTCGGTCTTTGGGAGCTGTCCCCGTACTTCCGAGAGTACGGGCTCTCTGCCGAGTCCCTTCTTACGCGATCTGTATGTGCTGCGCGTGTACCAAGGCTTGTACTGTGTAGCGATTCGTGAAGGCGCATTAACGGCGTTTCGCCTCATCATCTCGGAACTGCGTACCGTGACGGAAATCGACGAGAAAACCGTGGAAAGCGAAGCCGCAAGCTATCTGGACCAGATTAGTCGCTGGCTTATGGCGAGTGCTGGACGTGAATGGGAAAG…
